# Supplementary material for: 2-Amino-1,3-benzothia­zol-3-ium dihydrogen phosphate
Source: Acta Crystallogr Sect E Struct Rep Online. 2010 Jul 7;66(Pt 8):o1929. doi: 10.1107/S1600536810025547 (PMC3007550; doi:10.1107/S1600536810025547)
Supplement: Supplementary file 1 [file e-66-o1929-sup1.cif]

##############################################################################
###                                                                        ###
###        Electronic paper (Acta Crystallographica Section E)             ###
###                                                                        ###
##############################################################################
#                                                                            #
# This CIF contains the data in a paper accepted for publication in Acta     #
# Crystallographica Section E. It conforms to the requirements of Notes      #
# for Authors for Section E, and has been peer reviewed under the auspices   #
# of the IUCr Commission on Journals.                                        #
#                                                                            #
# Full details of the Crystallographic Information File format               #
# are given in the paper "The Crystallographic Information File (CIF):       #
# a New Standard Archive File for Crystallography" by S. R. Hall, F. H.      #
# Allen and I. D. Brown [Acta Cryst. (1991), A47, 655-685].                  #
#                                                                            #
# The current version of the core CIF dictionary is obtainable from          #
# ftp://ftp.iucr.org/pub/cif_core.dic. The current version number is 2.4.    #
#                                                                            #
# Software is freely available for graphical display of the structure(s) in  #
# this CIF.  For information consult the CIF home page http://www.iucr.org/  #
# cif/home.html                                                              #
#                                                                            #
# This file may be used for bona fide research purposes within the           #
# scientific community so long as proper attribution is given to the journal # 
# article from which it was obtained.                                        #
#                                                                            #
##############################################################################
                                             
data_global
_audit_creation_method     'PLATON <TABLE ACC> option'
_journal_date_recd_electronic     2010-06-27
_journal_date_accepted     2010-06-29
_journal_name_full     'Acta Crystallographica, Section E'
_journal_year     2010
_journal_volume     66
_journal_issue      8
_journal_page_first     o1929
_journal_page_last     o1929
_journal_paper_category     QO
_journal_coeditor_code     BT5282
_publ_contact_author_name
;
Mehmet Akkurt
;
_publ_contact_author_address
; Department of Physics
  Faculty of Arts and Sciences
  Erciyes University
  38039 Kayseri
  Turkey
;
_publ_contact_author_email     'akkurt@erciyes.edu.tr'
_publ_contact_author_fax     '+90-352-4374933'
_publ_contact_author_phone     '+90-352-4374901 extra 33106'
_publ_section_title
;
2-Amino-1,3-benzothiazol-3-ium dihydrogen phosphate
;
loop_
    _publ_author_name
    _publ_author_footnote
    _publ_author_address
    'Sabahat Zahra Siddiqui' .
;
Department of Chemistry,
Government College University,
Lahore 54000,
Pakistan
;
    'Usama Waqas' .
;
Department of Chemistry,
Government College University,
Lahore 54000,
Pakistan
;
    'Mehmet Akkurt' .
;
  Department of Physics,
  Faculty of Arts and Sciences,
  Erciyes University,
  38039 Kayseri,
  Turkey
;
    'Aziz-ur-Rehman' .
;
Department of Chemistry,
Government College University,
Lahore 54000,
Pakistan
;
    'Islam Ullah Khan' .
;
Department of Chemistry,
Government College University,
Lahore 54000,
Pakistan
;
data_I
_chemical_name_systematic
;
2-Amino-1,3-benzothiazol-3-ium dihydrogen phosphate
;
_chemical_name_common     ?
_chemical_formula_moiety     'C7 H7 N2 S +, H2 O4 P -'
_chemical_formula_sum     'C7 H9 N2 O4 P S'
_chemical_formula_structural     ?
_chemical_formula_iupac     'C7 H7 N2 S +, H2 P O4 -'
_chemical_formula_weight     248.20
_chemical_melting_point     ?
_symmetry_cell_setting     monoclinic
_symmetry_space_group_name_H-M     'P 21/c'
_symmetry_space_group_name_Hall     '-P 2ybc'
loop_
    _symmetry_equiv_pos_site_id
    _symmetry_equiv_pos_as_xyz
    1 x,y,z
    2 -x,1/2+y,1/2-z
    3 -x,-y,-z
    4 x,1/2-y,1/2+z
_cell_length_a     12.3915(4)
_cell_length_b     10.1572(3)
_cell_length_c     8.3159(2)
_cell_angle_alpha     90
_cell_angle_beta     103.7750(10)
_cell_angle_gamma     90
_cell_volume     1016.56(5)
_cell_formula_units_Z     4
_cell_measurement_reflns_used     2983
_cell_measurement_theta_min     2.62
_cell_measurement_theta_max     27.08
_cell_measurement_temperature     296(2)
_cell_special_details
;
;
_exptl_crystal_description     'rod'
_exptl_crystal_colour     'off-white'
_exptl_crystal_size_max     0.25
_exptl_crystal_size_mid     0.09
_exptl_crystal_size_min     0.07
_exptl_crystal_size_rad     ?
_exptl_crystal_density_diffrn     1.622
_exptl_crystal_density_meas     ?
_exptl_crystal_density_method     'Not Measured'
_exptl_crystal_F_000     512
_exptl_absorpt_coefficient_mu     0.471
_exptl_absorpt_correction_type     none
_exptl_absorpt_process_details     ?
_exptl_absorpt_correction_T_min     ?
_exptl_absorpt_correction_T_max     ?
_exptl_special_details
;
;
_diffrn_ambient_temperature     296(2)
_diffrn_radiation_type     'MoK\a'
_diffrn_radiation_wavelength     0.71073
_diffrn_radiation_source     'sealed tube'
_diffrn_radiation_monochromator     'graphite'
_diffrn_measurement_device_type     'Bruker APEXII CCD'
_diffrn_measurement_method     '\f and \w scans'
_diffrn_detector_area_resol_mean     ?
_diffrn_reflns_number     9333
_diffrn_reflns_av_R_equivalents     0.0328
_diffrn_reflns_av_sigmaI/netI     0.0348
_diffrn_reflns_theta_min     3.22
_diffrn_reflns_theta_max     28.30
_diffrn_reflns_theta_full     28.30
_diffrn_measured_fraction_theta_max     0.986
_diffrn_measured_fraction_theta_full     0.986
_diffrn_reflns_limit_h_min     -13
_diffrn_reflns_limit_h_max     16
_diffrn_reflns_limit_k_min     -8
_diffrn_reflns_limit_k_max     13
_diffrn_reflns_limit_l_min     -11
_diffrn_reflns_limit_l_max     8
_diffrn_reflns_reduction_process
;
;
_diffrn_standards_number     0
_diffrn_standards_interval_count     ?
_diffrn_standards_decay_%     ?
_refine_special_details
;
Refinement on <i>F</i>^2^ for ALL reflections except those flagged by the user
for potential systematic errors. Weighted <i>R</i>-factors <i>wR</i> and all
goodnesses of fit <i>S</i> are based on <i>F</i>^2^, conventional
<i>R</i>-factors <i>R</i> are based on <i>F</i>, with <i>F</i> set to zero for
negative <i>F</i>^2^. The observed criterion of <i>F</i>^2^ > \s(<i>F</i>^2^)
is used only for calculating -<i>R</i>-factor-obs <i>etc</i>. and is not
relevant to the choice of reflections for refinement. <i>R</i>-factors based
on <i>F</i>^2^ are statistically about twice as large as those based on
<i>F</i>, and <i>R</i>-factors based on ALL data will be even larger.
;
_reflns_number_total     2490
_reflns_number_gt     1938
_reflns_threshold_expression     I>2\s(I)
_refine_ls_structure_factor_coef     Fsqd
_refine_ls_matrix_type     full
_refine_ls_R_factor_all     0.0534
_refine_ls_R_factor_gt     0.0376
_refine_ls_wR_factor_gt     0.0885
_refine_ls_wR_factor_ref     0.0963
_refine_ls_goodness_of_fit_ref     1.030
_refine_ls_restrained_S_all     1.029
_refine_ls_number_reflns     2490
_refine_ls_number_parameters     151
_refine_ls_number_restraints     5
_refine_ls_number_constraints     ?
_refine_ls_hydrogen_treatment     mixed
_refine_ls_weighting_scheme     calc
_refine_ls_weighting_details
         'calc w=1/[\s^2^(Fo^2^)+(0.0508P)^2^+0.1064P] where P=(Fo^2^+2Fc^2^)/3'
_atom_sites_solution_hydrogens     geom
_atom_sites_solution_primary     direct
_atom_sites_solution_secondary     difmap
_refine_ls_shift/su_max     0.001
_refine_ls_shift/su_mean     0.000
_refine_diff_density_max     0.308
_refine_diff_density_min     -0.255
_refine_ls_extinction_method     'none'
_refine_ls_abs_structure_details     ?
_refine_ls_abs_structure_Flack     .
loop_
    _atom_type_symbol
    _atom_type_description
    _atom_type_scat_dispersion_real
    _atom_type_scat_dispersion_imag
    _atom_type_scat_source
    S S 0.1246 0.1234 'International Tables Vol C Tables 4.2.6.8 and 6.1.1.4'
    P P 0.1023 0.0942 'International Tables Vol C Tables 4.2.6.8 and 6.1.1.4'
    O O 0.0106 0.0060 'International Tables Vol C Tables 4.2.6.8 and 6.1.1.4'
    N N 0.0061 0.0033 'International Tables Vol C Tables 4.2.6.8 and 6.1.1.4'
    H H 0.0000 0.0000 'International Tables Vol C Tables 4.2.6.8 and 6.1.1.4'
    C C 0.0033 0.0016 'International Tables Vol C Tables 4.2.6.8 and 6.1.1.4'
_computing_data_collection     'APEX2 (Bruker, 2007)'
_computing_cell_refinement     'SAINT (Bruker, 2007)'
_computing_data_reduction     'SAINT (Bruker, 2007)'
_computing_structure_solution     'SHELXS97 (Sheldrick, 2008)'
_computing_structure_refinement     'SHELXL97 (Sheldrick, 2008)'
_computing_molecular_graphics     'ORTEP-3 for Windows (Farrugia, 1997)'
_computing_publication_material
                                'WinGX (Farrugia, 1999) and PLATON (Spek, 2009)'
loop_
    _atom_site_type_symbol
    _atom_site_label
    _atom_site_fract_x
    _atom_site_fract_y
    _atom_site_fract_z
    _atom_site_U_iso_or_equiv
    _atom_site_thermal_displace_type
    _atom_site_calc_flag
    _atom_site_refinement_flags
    _atom_site_occupancy
    S S1 0.35481(4) 0.35955(5) 1.06135(6) 0.0400(2) Uani . . 1.000
    N N1 0.28028(14) 0.13298(14) 0.95775(19) 0.0362(5) Uani . . 1.000
    N N2 0.43880(16) 0.12254(17) 1.1731(2) 0.0460(6) Uani . . 1.000
    C C1 0.23286(16) 0.35055(18) 0.9039(2) 0.0363(6) Uani . . 1.000
    C C2 0.16650(19) 0.4518(2) 0.8240(3) 0.0494(7) Uani . . 1.000
    C C3 0.07398(19) 0.4193(2) 0.7023(3) 0.0555(8) Uani . . 1.000
    C C4 0.04759(19) 0.2898(2) 0.6589(3) 0.0525(7) Uani . . 1.000
    C C5 0.11376(17) 0.1882(2) 0.7386(2) 0.0436(6) Uani . . 1.000
    C C6 0.20561(15) 0.22026(17) 0.8625(2) 0.0340(6) Uani . . 1.000
    C C7 0.36161(16) 0.18903(19) 1.0689(2) 0.0350(5) Uani . . 1.000
    P P1 0.31052(4) 0.78446(4) 0.06814(5) 0.0321(2) Uani . . 1.000
    O O1 0.21014(12) 0.72357(14) 0.12333(17) 0.0448(5) Uani . . 1.000
    O O2 0.26558(12) 0.87196(11) -0.07803(14) 0.0396(4) Uani . . 1.000
    O O3 0.38850(12) 0.84982(13) 0.21213(15) 0.0441(4) Uani . . 1.000
    O O4 0.37402(14) 0.66563(15) 0.01419(16) 0.0497(5) Uani . . 1.000
    H H1 0.271(2) 0.0479(16) 0.948(3) 0.0600 Uiso . . 1.000
    H H2 0.18390 0.53930 0.85170 0.0590 Uiso calc R 1.000
    H H3 0.02810 0.48600 0.64790 0.0670 Uiso calc R 1.000
    H H4 -0.01510 0.27070 0.57560 0.0630 Uiso calc R 1.000
    H H5 0.09680 0.10090 0.70950 0.0520 Uiso calc R 1.000
    H H6 0.4904(18) 0.164(2) 1.242(3) 0.0600 Uiso . . 1.000
    H H7 0.430(2) 0.0391(17) 1.184(3) 0.0600 Uiso . . 1.000
    H H8 0.228(2) 0.690(3) 0.214(2) 0.0750 Uiso . . 1.000
    H H9 0.379(2) 0.663(3) -0.080(2) 0.0750 Uiso . . 1.000
loop_
    _atom_site_aniso_label
    _atom_site_aniso_U_11
    _atom_site_aniso_U_22
    _atom_site_aniso_U_33
    _atom_site_aniso_U_12
    _atom_site_aniso_U_13
    _atom_site_aniso_U_23
    S1 0.0424(3) 0.0331(3) 0.0412(3) -0.0075(2) 0.0035(2) -0.0034(2)
    N1 0.0421(9) 0.0296(8) 0.0326(8) -0.0059(7) 0.0007(7) 0.0004(6)
    N2 0.0446(10) 0.0425(9) 0.0417(10) -0.0074(8) -0.0079(8) 0.0031(8)
    C1 0.0357(10) 0.0384(10) 0.0352(9) -0.0013(8) 0.0092(8) -0.0010(8)
    C2 0.0530(13) 0.0418(11) 0.0525(12) 0.0090(10) 0.0110(10) 0.0023(10)
    C3 0.0512(13) 0.0605(14) 0.0515(13) 0.0172(11) 0.0055(10) 0.0062(11)
    C4 0.0370(11) 0.0749(16) 0.0409(11) 0.0027(11) 0.0000(9) 0.0000(10)
    C5 0.0400(11) 0.0500(11) 0.0383(10) -0.0081(9) 0.0043(8) -0.0034(9)
    C6 0.0347(10) 0.0382(10) 0.0290(9) -0.0026(8) 0.0074(7) 0.0013(7)
    C7 0.0371(10) 0.0350(9) 0.0321(9) -0.0055(8) 0.0068(8) 0.0006(7)
    P1 0.0371(3) 0.0314(3) 0.0236(2) 0.0020(2) -0.0009(2) 0.0029(2)
    O1 0.0399(8) 0.0585(9) 0.0308(7) -0.0073(7) -0.0021(6) 0.0036(6)
    O2 0.0562(9) 0.0307(6) 0.0256(6) 0.0059(6) -0.0027(6) 0.0010(5)
    O3 0.0462(8) 0.0503(8) 0.0292(7) -0.0127(6) -0.0038(6) 0.0042(6)
    O4 0.0685(10) 0.0476(8) 0.0334(7) 0.0263(7) 0.0128(7) 0.0122(7)
_geom_special_details
;
Bond distances, angles <i>etc</i>. have been calculated using the rounded
fractional coordinates. All su's are estimated from the variances of the
(full) variance-covariance matrix. The cell e.s.d.'s are taken into account in
the estimation of distances, angles and torsion angles
;
loop_
    _geom_bond_atom_site_label_1
    _geom_bond_atom_site_label_2
    _geom_bond_site_symmetry_1
    _geom_bond_site_symmetry_2
    _geom_bond_distance
    _geom_bond_publ_flag
    S1 C1 . . 1.7504(19) no
    S1 C7 . . 1.735(2) no
    P1 O3 . . 1.5024(14) no
    P1 O1 . . 1.5531(16) no
    P1 O2 . . 1.5017(12) no
    P1 O4 . . 1.5638(17) no
    O1 H8 . . 0.809(19) no
    O4 H9 . . 0.801(17) no
    N1 C6 . . 1.386(2) no
    N1 C7 . . 1.323(2) no
    N2 C7 . . 1.314(3) no
    N1 H1 . . 0.873(16) no
    N2 H7 . . 0.862(18) no
    N2 H6 . . 0.86(2) no
    C1 C6 . . 1.389(3) no
    C1 C2 . . 1.384(3) no
    C2 C3 . . 1.377(3) no
    C3 C4 . . 1.382(3) no
    C4 C5 . . 1.385(3) no
    C5 C6 . . 1.380(3) no
    C2 H2 . . 0.9300 no
    C3 H3 . . 0.9300 no
    C4 H4 . . 0.9300 no
    C5 H5 . . 0.9300 no
loop_
    _geom_contact_atom_site_label_1
    _geom_contact_atom_site_label_2
    _geom_contact_distance
    _geom_contact_site_symmetry_1
    _geom_contact_site_symmetry_2
    _geom_contact_publ_flag
    S1 O4 3.1497(16) . 1_556 no
    S1 N1 2.5519(16) . . no
    S1 O3 3.2897(15) . 2_646 no
    S1 C5 3.664(2) . 4_555 no
    S1 C6 3.5429(18) . 4_555 no
    P1 O2 3.5032(13) . 4_565 no
    P1 H6 2.87(2) . 2_656 no
    P1 H8 2.890(16) . 4_564 no
    P1 H9 2.896(17) . 4_565 no
    P1 H1 2.857(17) . 1_564 no
    P1 H7 3.02(2) . 1_564 no
    O1 O2 2.6017(18) . 4_565 no
    O2 N1 2.6693(18) . 1_564 no
    O2 P1 3.5032(13) . 4_564 no
    O2 O1 2.6017(18) . 4_564 no
    O3 N2 2.875(2) . 1_564 no
    O3 S1 3.2897(15) . 2_656 no
    O3 N2 3.138(2) . 2_656 no
    O3 O4 2.5654(18) . 4_565 no
    O4 S1 3.1497(16) . 1_554 no
    O4 O3 2.5654(18) . 4_564 no
    O4 N2 3.076(2) . 2_656 no
    O1 H4 2.6300 . 2_555 no
    O1 H2 2.8900 . 1_554 no
    O2 H8 1.795(18) . 4_564 no
    O2 H1 1.799(16) . 1_564 no
    O3 H7 2.018(18) . 1_564 no
    O3 H9 1.765(17) . 4_565 no
    O3 H6 2.39(2) . 2_656 no
    O4 H6 2.31(2) . 2_656 no
    O4 H2 2.7400 . 1_554 no
    N1 O2 2.6693(18) . 1_546 no
    N1 S1 2.5519(16) . . no
    N2 O3 3.138(2) . 2_646 no
    N2 O4 3.076(2) . 2_646 no
    N2 O3 2.875(2) . 1_546 no
    C1 C7 3.547(3) . 4_554 no
    C1 C5 3.469(3) . 4_555 no
    C4 C6 3.496(3) . 4_554 no
    C5 S1 3.664(2) . 4_554 no
    C5 C1 3.469(3) . 4_554 no
    C6 C4 3.496(3) . 4_555 no
    C6 C7 3.577(3) . 4_554 no
    C6 S1 3.5429(18) . 4_554 no
    C7 C6 3.577(3) . 4_555 no
    C7 C1 3.547(3) . 4_555 no
    C3 H3 3.0400 . 3_566 no
    C3 H5 3.0300 . 2_556 no
    C5 H3 3.0000 . 2_546 no
    H1 P1 2.857(17) . 1_546 no
    H1 O2 1.800(16) . 1_546 no
    H1 H7 2.43(3) . . no
    H2 O4 2.7400 . 1_556 no
    H2 O1 2.8900 . 1_556 no
    H3 C5 3.0000 . 2_556 no
    H3 H3 2.4100 . 3_566 no
    H3 H5 2.4600 . 2_556 no
    H3 C3 3.0400 . 3_566 no
    H4 O1 2.6300 . 2_545 no
    H5 H3 2.4600 . 2_546 no
    H5 C3 3.0300 . 2_546 no
    H6 O4 2.31(2) . 2_646 no
    H6 O3 2.39(2) . 2_646 no
    H6 P1 2.87(2) . 2_646 no
    H7 O3 2.018(18) . 1_546 no
    H7 H1 2.43(3) . . no
    H7 P1 3.02(2) . 1_546 no
    H8 P1 2.890(16) . 4_565 no
    H8 O2 1.795(19) . 4_565 no
    H9 P1 2.896(17) . 4_564 no
    H9 O3 1.765(17) . 4_564 no
loop_
    _geom_angle_atom_site_label_1
    _geom_angle_atom_site_label_2
    _geom_angle_atom_site_label_3
    _geom_angle_site_symmetry_1
    _geom_angle_site_symmetry_2
    _geom_angle_site_symmetry_3
    _geom_angle
    _geom_angle_publ_flag
    C1 S1 C7 . . . 90.04(9) no
    O2 P1 O4 . . . 109.85(7) no
    O3 P1 O4 . . . 107.32(8) no
    O1 P1 O2 . . . 107.83(8) no
    O1 P1 O3 . . . 110.41(8) no
    O1 P1 O4 . . . 105.70(8) no
    O2 P1 O3 . . . 115.33(7) no
    P1 O1 H8 . . . 112.5(18) no
    P1 O4 H9 . . . 118(2) no
    C6 N1 C7 . . . 114.70(15) no
    C7 N1 H1 . . . 123.5(16) no
    C6 N1 H1 . . . 121.7(16) no
    H6 N2 H7 . . . 120(2) no
    C7 N2 H6 . . . 119.8(14) no
    C7 N2 H7 . . . 119.0(17) no
    C2 C1 C6 . . . 120.50(18) no
    S1 C1 C6 . . . 110.54(13) no
    S1 C1 C2 . . . 128.96(15) no
    C1 C2 C3 . . . 118.06(19) no
    C2 C3 C4 . . . 121.6(2) no
    C3 C4 C5 . . . 120.5(2) no
    C4 C5 C6 . . . 118.07(19) no
    C1 C6 C5 . . . 121.24(17) no
    N1 C6 C1 . . . 112.22(15) no
    N1 C6 C5 . . . 126.55(17) no
    N1 C7 N2 . . . 123.59(18) no
    S1 C7 N1 . . . 112.46(13) no
    S1 C7 N2 . . . 123.95(15) no
    C3 C2 H2 . . . 121.00 no
    C1 C2 H2 . . . 121.00 no
    C4 C3 H3 . . . 119.00 no
    C2 C3 H3 . . . 119.00 no
    C3 C4 H4 . . . 120.00 no
    C5 C4 H4 . . . 120.00 no
    C4 C5 H5 . . . 121.00 no
    C6 C5 H5 . . . 121.00 no
loop_
    _geom_torsion_atom_site_label_1
    _geom_torsion_atom_site_label_2
    _geom_torsion_atom_site_label_3
    _geom_torsion_atom_site_label_4
    _geom_torsion_site_symmetry_1
    _geom_torsion_site_symmetry_2
    _geom_torsion_site_symmetry_3
    _geom_torsion_site_symmetry_4
    _geom_torsion
    _geom_torsion_publ_flag
    C7 S1 C1 C2 . . . . 178.1(2) no
    C7 S1 C1 C6 . . . . -1.63(15) no
    C1 S1 C7 N2 . . . . -178.14(18) no
    C1 S1 C7 N1 . . . . 1.89(15) no
    C6 N1 C7 N2 . . . . 178.35(18) no
    C7 N1 C6 C5 . . . . -179.97(19) no
    C7 N1 C6 C1 . . . . 0.4(2) no
    C6 N1 C7 S1 . . . . -1.7(2) no
    S1 C1 C6 N1 . . . . 1.0(2) no
    S1 C1 C6 C5 . . . . -178.61(15) no
    S1 C1 C2 C3 . . . . 179.72(17) no
    C6 C1 C2 C3 . . . . -0.5(3) no
    C2 C1 C6 N1 . . . . -178.75(18) no
    C2 C1 C6 C5 . . . . 1.6(3) no
    C1 C2 C3 C4 . . . . -0.5(4) no
    C2 C3 C4 C5 . . . . 0.6(4) no
    C3 C4 C5 C6 . . . . 0.5(3) no
    C4 C5 C6 C1 . . . . -1.5(3) no
    C4 C5 C6 N1 . . . . 178.86(19) no
loop_
    _geom_hbond_atom_site_label_D
    _geom_hbond_atom_site_label_H
    _geom_hbond_atom_site_label_A
    _geom_hbond_site_symmetry_A
    _geom_hbond_distance_DH
    _geom_hbond_distance_HA
    _geom_hbond_distance_DA
    _geom_hbond_angle_DHA
    _geom_hbond_publ_flag
    N1 H1 O2 1_546 0.873(16) 1.800(16) 2.6693(18) 174(3) yes
    N2 H6 O3 2_646 0.86(2) 2.39(2) 3.138(2) 147(2) yes
    N2 H6 O4 2_646 0.86(2) 2.31(2) 3.076(2) 149.3(19) yes
    N2 H7 O3 1_546 0.862(18) 2.018(18) 2.875(2) 172(2) yes
    O1 H8 O2 4_565 0.809(19) 1.795(19) 2.6017(18) 175(3) yes
    O4 H9 O3 4_564 0.801(17) 1.765(17) 2.5654(18) 178(3) yes
