# Supplementary material for: 2-Amino-1,3-benzothia­zol-3-ium dihydrogen phosphate
Source: Acta Crystallogr Sect E Struct Rep Online. 2010 Jul 7;66(Pt 8):o1929. doi: 10.1107/S1600536810025547 (PMC3007550; doi:10.1107/S1600536810025547)
Supplement: Supplementary file 2 [file e-66-o1929-Isup2.hkl]

# 
# h,k,l, Fc-squared, Fo-squared, sigma(Fo-squared) and status flag 
# 
data_I
_shelx_title ' ATR14 in P2(1)/c' 
_shelx_refln_list_code          4 
_shelx_F_calc_maximum      111.08 
_exptl_crystal_F_000       512.00 
_reflns_d_resolution_high  0.7497 
 
loop_ 
 _symmetry_equiv_pos_as_xyz 
 'x, y, z' 
 '-x, y+1/2, -z+1/2' 
 '-x, -y, -z' 
 'x, -y-1/2, z-1/2' 
 
_cell_length_a    12.3915 
_cell_length_b    10.1572 
_cell_length_c     8.3159 
_cell_angle_alpha  90.000 
_cell_angle_beta  103.775 
_cell_angle_gamma  90.000 
 
_shelx_F_squared_multiplier     1.000 
 
loop_ 
 _refln_index_h 
 _refln_index_k 
 _refln_index_l 
 _refln_F_squared_calc 
 _refln_F_squared_meas 
 _refln_F_squared_sigma 
 _refln_observed_status 
   4   0   0     1709.79     1730.26     27.53 o 
   5   0   0      289.92      343.59      6.91 o 
   6   0   0        1.74        0.93      2.02 o 
   7   0   0     1481.36     1547.75     32.25 o 
   8   0   0        2.16        0.97      4.85 o 
   9   0   0        7.78        5.45      6.18 o 
  10   0   0        4.84        6.48      4.03 o 
  11   0   0       45.97       51.77      7.39 o 
  12   0   0      300.33      300.26     14.18 o 
  13   0   0        0.22       -0.17      6.85 o 
  14   0   0       66.39       70.64     10.91 o 
  15   0   0       69.88       64.18     15.69 o 
  16   0   0       11.85       10.69      6.97 o 
   2   1   0     2581.47     2734.34     23.18 o 
   3   1   0     3313.01     3291.37     26.57 o 
   4   1   0        0.27        0.24      0.89 o 
   5   1   0       34.18       34.87      1.82 o 
   6   1   0      260.14      258.76      6.27 o 
   7   1   0        5.44        2.20      1.99 o 
   8   1   0      604.82      625.61     13.86 o 
   9   1   0     1184.01     1143.94     21.84 o 
  10   1   0       53.52       70.50      6.15 o 
  11   1   0      461.61      463.01     13.61 o 
  12   1   0      779.11      856.13     20.19 o 
  13   1   0      188.79      201.71     12.47 o 
  14   1   0       82.20       69.34      6.50 o 
  15   1   0      108.90      128.37      8.90 o 
  16   1   0       85.99      104.17      9.91 o 
   1   2   0      812.30      848.30      7.12 o 
   2   2   0     3495.26     3639.36     26.26 o 
   3   2   0     2762.84     2778.06     20.60 o 
   4   2   0       20.51       20.37      1.22 o 
   6   2   0      135.13      125.44      4.74 o 
   7   2   0      533.10      614.13      9.72 o 
   8   2   0       69.56       67.08      5.24 o 
   9   2   0      195.62      198.45     16.21 o 
  10   2   0      294.38      280.17      8.37 o 
  11   2   0      204.14      191.43      7.46 o 
  12   2   0      330.40      330.99     10.04 o 
  13   2   0        9.03       13.70      4.72 o 
  14   2   0        0.43       -3.13      3.88 o 
  15   2   0       11.06       13.85      4.86 o 
   1   3   0     4460.08     4602.81     36.69 o 
   2   3   0      708.13      661.85      6.00 o 
   3   3   0        8.75        5.92      0.85 o 
   4   3   0      248.48      209.28      3.12 o 
   5   3   0       75.49       62.51      2.52 o 
   6   3   0      277.43      323.39      5.09 o 
   7   3   0      775.18      746.04      9.53 o 
   8   3   0      106.20       96.45      4.71 o 
   9   3   0      353.35      364.24      9.20 o 
  10   3   0       58.05       58.42      4.92 o 
  11   3   0       16.00       20.59      3.78 o 
  12   3   0       47.77       56.65      5.09 o 
  13   3   0        2.26       -0.10      4.10 o 
  14   3   0       86.39       74.61      7.97 o 
  15   3   0        4.03       -3.61      4.59 o 
   1   4   0     4010.51     4614.95     35.26 o 
   3   4   0     1844.39     2039.52     16.96 o 
   4   4   0      799.09      786.86      8.46 o 
   5   4   0       16.93        9.10      1.39 o 
   6   4   0      544.11      592.96      9.17 o 
   7   4   0      102.91       92.10      3.83 o 
   8   4   0     1551.46     1504.81     18.86 o 
   9   4   0       64.40       64.62      5.36 o 
  10   4   0      921.22      919.69     16.83 o 
  11   4   0      620.25      609.42     13.44 o 
  12   4   0       11.80       11.17      5.53 o 
  13   4   0       90.41       96.30     10.23 o 
  14   4   0       99.16       90.44     12.48 o 
  15   4   0        3.02       -2.24      5.99 o 
   1   5   0      739.26      778.89      8.19 o 
   2   5   0      758.70      841.60      8.33 o 
   3   5   0      311.59      332.95      4.78 o 
   4   5   0      429.45      424.83      7.04 o 
   5   5   0      122.87      110.69      3.97 o 
   6   5   0       65.41       65.70      3.44 o 
   7   5   0      255.69      265.12      6.27 o 
   8   5   0      566.76      566.04     10.76 o 
   9   5   0       20.36       20.46      3.22 o 
  10   5   0      181.69      184.00      9.85 o 
  11   5   0        9.40        4.88      4.80 o 
  12   5   0       48.94       51.41     17.57 o 
  13   5   0       92.54       97.26     10.66 o 
  14   5   0        4.08       14.80      7.04 o 
   0   6   0     1128.61     1237.42     33.07 o 
   1   6   0     1120.43     1274.15     15.17 o 
   2   6   0        7.02       14.43      1.78 o 
   3   6   0      662.90      740.97     10.29 o 
   4   6   0      930.98      881.09     11.93 o 
   5   6   0      296.05      291.18      6.22 o 
   6   6   0        4.71        6.24      2.08 o 
   7   6   0      184.13      194.62      8.77 o 
   8   6   0     1052.93     1050.50     16.46 o 
   9   6   0       11.68       15.08      2.97 o 
  10   6   0      117.48      129.31      8.90 o 
  11   6   0       75.42       73.80      9.17 o 
  12   6   0       11.80        7.05      5.41 o 
  13   6   0       13.68        8.52      6.26 o 
  14   6   0        1.39        4.61      8.00 o 
   1   7   0       49.47       46.58      2.70 o 
   2   7   0      318.60      304.69      6.70 o 
   3   7   0      169.91      159.12      6.48 o 
   4   7   0        4.02        1.35      1.90 o 
   5   7   0       13.22       16.18      2.38 o 
   6   7   0        9.09        9.46      2.28 o 
   7   7   0        4.33        2.22      2.39 o 
   8   7   0        0.05        1.54      2.41 o 
   9   7   0       18.17       23.33      4.08 o 
  10   7   0        1.02        3.89      3.25 o 
  11   7   0        3.31       -3.03      4.65 o 
  12   7   0        4.47       -0.20      5.46 o 
  13   7   0        0.39        0.36      7.03 o 
   0   8   0      307.18      312.34      9.06 o 
   1   8   0      299.02      310.89      7.02 o 
   2   8   0      213.15      197.41      5.15 o 
   3   8   0      167.51      171.90      5.58 o 
   4   8   0      130.49      115.48      4.45 o 
   5   8   0        0.58        2.50      2.00 o 
   6   8   0        2.20        4.43      2.40 o 
   7   8   0        0.15        1.62      2.95 o 
   8   8   0        5.27        4.49      3.24 o 
   9   8   0        6.53        5.90      3.30 o 
  10   8   0       82.09       85.29      9.01 o 
  11   8   0       62.27       70.05     13.33 o 
  12   8   0        0.02       -2.79      6.30 o 
   1   9   0      231.49      231.59      5.83 o 
   2   9   0      454.77      455.40      8.36 o 
   3   9   0       35.66       33.79      2.98 o 
   4   9   0       23.53       30.23      3.59 o 
   5   9   0      112.81      106.21      6.24 o 
   6   9   0        0.12        3.12      3.04 o 
   7   9   0      100.64      116.47      7.08 o 
   8   9   0       28.02       29.98      4.50 o 
   9   9   0        2.45        3.45      3.93 o 
  10   9   0       15.25       15.84      5.92 o 
  11   9   0       19.40       32.96     10.54 o 
   0  10   0      126.38      153.99      7.20 o 
   1  10   0       81.15       93.24      4.85 o 
   2  10   0       27.57       26.78      3.26 o 
   3  10   0        6.64       13.40      2.88 o 
   4  10   0       81.65       88.83      6.41 o 
   5  10   0      188.41      171.07      9.32 o 
   6  10   0        0.23        2.24      3.85 o 
   7  10   0       78.76       97.21      9.92 o 
   8  10   0      205.11      213.70     11.31 o 
   9  10   0       20.22       14.55      6.42 o 
  10  10   0       75.82       72.75      9.84 o 
   1  11   0       74.55       77.42     14.97 o 
   2  11   0        6.07        5.11      4.43 o 
   3  11   0      107.63       82.02      8.91 o 
   4  11   0       95.50       89.28     13.33 o 
   5  11   0        2.94       11.56      5.40 o 
   6  11   0       30.55       29.33      6.76 o 
   7  11   0        8.71       14.68     10.85 o 
   8  11   0        0.43        3.22      5.65 o 
   9  11   0        5.25        7.86      5.94 o 
   0  12   0      443.01      451.55     26.54 o 
   1  12   0       27.93       16.63      6.50 o 
   2  12   0      196.78      205.73     25.09 o 
   3  12   0       83.45       95.78     25.27 o 
   4  12   0       17.66        9.50      5.70 o 
   5  12   0       83.57       79.75      9.97 o 
   6  12   0       46.34       35.93      7.88 o 
   7  12   0       21.27       27.79      7.63 o 
   1  13   0        2.09        1.17      5.17 o 
   2  13   0        4.04        2.28      5.65 o 
   3  13   0       34.48       40.30      8.31 o 
   4  13   0       26.91       15.88      6.77 o 
 -16   1   1        9.98       14.75      5.00 o 
 -15   1   1        0.09        1.08      3.97 o 
 -14   1   1        8.01       11.41      4.06 o 
 -13   1   1       17.10       16.95      4.05 o 
 -12   1   1      106.74      107.24      6.35 o 
 -11   1   1       61.63       75.96      6.61 o 
 -10   1   1       79.81       68.15      5.97 o 
  -9   1   1      367.46      366.40     11.19 o 
  -8   1   1       30.56       40.47      4.46 o 
  -7   1   1     1974.95     2032.82     36.35 o 
  -6   1   1      322.22      295.58      9.20 o 
  -5   1   1      448.92      491.90      5.77 o 
  -4   1   1      646.37      641.94      6.99 o 
  -3   1   1     2125.26     2274.86     20.52 o 
  -2   1   1        0.03        1.61      0.68 o 
  -1   1   1      782.88      783.25     11.40 o 
   0   1   1       31.03       27.18      3.16 o 
   1   1   1      109.83      107.02      1.76 o 
   2   1   1       28.67       23.79      1.09 o 
   3   1   1     1310.16     1336.65     12.74 o 
   4   1   1     3791.46     3941.02     33.91 o 
   5   1   1     1480.12     1534.41     13.07 o 
   6   1   1      926.14      954.97     10.97 o 
   7   1   1      575.15      559.02      9.31 o 
   8   1   1      463.62      441.03     10.69 o 
   9   1   1        1.57       -2.62      2.62 o 
  10   1   1      173.78      155.15      9.75 o 
  11   1   1        0.41        1.28      3.68 o 
  12   1   1       32.85       42.50      5.80 o 
  13   1   1        0.10        0.11      3.18 o 
  14   1   1       85.27       84.34      8.20 o 
  15   1   1       36.16       43.65      7.05 o 
 -16   2   1       16.17       31.46      5.91 o 
 -15   2   1        0.17        0.71      3.99 o 
 -14   2   1       16.38       12.44      5.27 o 
 -13   2   1       52.36       51.04      8.71 o 
 -12   2   1       44.12       47.90      4.68 o 
 -11   2   1      126.01      120.62      6.08 o 
 -10   2   1       39.11       39.68      3.85 o 
  -9   2   1      157.58      150.21      5.68 o 
  -8   2   1      971.90      947.32     13.89 o 
  -7   2   1       69.07       59.30      3.18 o 
  -6   2   1      350.51      374.36      7.88 o 
  -5   2   1      414.71      390.53      5.02 o 
  -4   2   1     5363.48     5715.45     45.06 o 
  -3   2   1     3748.29     4055.70     30.41 o 
   0   2   1      137.16      136.31      2.64 o 
   1   2   1      115.72      120.77      1.79 o 
   2   2   1     1002.58      922.15      8.14 o 
   3   2   1       75.29       68.25      1.92 o 
   5   2   1      626.83      613.96      9.78 o 
   6   2   1      338.38      364.57      5.91 o 
   7   2   1        3.87        3.79      2.01 o 
   8   2   1        2.49        0.84      2.34 o 
   9   2   1      129.20      122.36      6.51 o 
  10   2   1      303.07      293.37      9.21 o 
  11   2   1       75.37       56.70     10.28 o 
  12   2   1       24.90       21.76      8.81 o 
  13   2   1        9.34        7.31      3.75 o 
  14   2   1        2.26        7.37      5.65 o 
  15   2   1        4.16       12.05      5.52 o 
 -15   3   1        9.36       12.89      5.56 o 
 -14   3   1        2.46        6.52      4.94 o 
 -13   3   1       33.08       29.65      5.54 o 
 -12   3   1      191.93      182.83      9.82 o 
 -11   3   1       64.59       64.65      4.82 o 
 -10   3   1      384.92      374.75     11.45 o 
  -9   3   1      353.71      354.88      8.59 o 
  -8   3   1      267.12      255.11      6.34 o 
  -7   3   1     2231.12     2250.47     27.06 o 
  -6   3   1        9.66        7.10      1.32 o 
  -5   3   1      566.31      561.60      8.06 o 
  -4   3   1     1887.33     1906.98     14.88 o 
  -3   3   1      397.37      450.04      4.58 o 
  -2   3   1     3733.96     4159.32     31.48 o 
  -1   3   1        1.65        1.36      0.60 o 
   0   3   1       58.85       52.13      2.30 o 
   1   3   1      899.17      977.32      8.60 o 
   2   3   1      678.00      798.58      7.12 o 
   3   3   1      633.87      732.29      6.92 o 
   4   3   1     1458.74     1509.05     13.39 o 
   5   3   1     2433.83     2461.46     21.98 o 
   6   3   1      127.45      138.80      4.50 o 
   7   3   1     1493.07     1479.20     18.54 o 
   8   3   1     1425.34     1404.20     19.91 o 
   9   3   1       35.30       34.87      4.11 o 
  10   3   1      138.29      137.03     14.13 o 
  11   3   1       72.31       92.77      7.13 o 
  12   3   1      132.93      160.54      9.58 o 
  13   3   1        7.13       11.99      5.85 o 
  14   3   1      147.67      157.06     13.35 o 
  15   3   1       57.34       59.63     13.69 o 
 -15   4   1       13.45       12.47      5.84 o 
 -14   4   1       62.30       71.05      8.01 o 
 -13   4   1        2.64       -3.95      3.97 o 
 -12   4   1       77.88       89.33      7.69 o 
 -11   4   1       13.52       15.28      4.44 o 
 -10   4   1        0.33       -0.13      2.24 o 
  -9   4   1       80.96       83.32      4.82 o 
  -8   4   1        5.95        2.26      1.96 o 
  -7   4   1       12.28        9.56      1.96 o 
  -6   4   1      946.85     1009.46     11.83 o 
  -5   4   1      152.23      160.21      2.77 o 
  -4   4   1     3614.34     3906.79     30.44 o 
  -3   4   1      194.39      201.36      3.13 o 
  -2   4   1      137.04      145.55      2.36 o 
  -1   4   1       22.71       15.02      1.03 o 
   0   4   1     1379.57     1522.32     12.74 o 
   1   4   1       27.64       27.43      1.36 o 
   2   4   1      282.07      292.19      3.92 o 
   3   4   1      119.90      156.30      2.96 o 
   4   4   1        1.82       -0.92      0.92 o 
   5   4   1      201.55      192.07      4.47 o 
   6   4   1      457.37      452.26      7.51 o 
   7   4   1      347.71      348.07      7.42 o 
   8   4   1       46.66       47.81      5.44 o 
   9   4   1       85.28       84.71      5.10 o 
  10   4   1      329.74      326.81     11.60 o 
  11   4   1        0.14       -0.85      2.85 o 
  12   4   1       33.26       32.10      5.26 o 
  13   4   1       66.77       64.97     16.12 o 
  14   4   1        7.62       11.67      6.73 o 
 -15   5   1       27.56       41.63     11.09 o 
 -14   5   1        0.92        1.40      5.69 o 
 -13   5   1       40.56       52.58      8.69 o 
 -12   5   1       12.95       13.81      4.88 o 
 -11   5   1      128.42      135.66      8.78 o 
 -10   5   1        0.90       -2.02      3.45 o 
  -9   5   1      187.29      187.71      8.76 o 
  -8   5   1        6.66        5.35      2.78 o 
  -7   5   1        6.08        4.29      1.69 o 
  -6   5   1      691.27      698.25     10.02 o 
  -5   5   1      599.08      577.71      8.81 o 
  -4   5   1      170.59      194.60      3.48 o 
  -3   5   1      496.75      485.54      5.79 o 
  -2   5   1      948.13     1037.97      9.99 o 
  -1   5   1       27.89       32.16      1.76 o 
   0   5   1      263.16      249.13      3.70 o 
   2   5   1      320.61      373.25      5.15 o 
   3   5   1     1811.84     1792.66     16.61 o 
   4   5   1     1758.80     1828.91     19.50 o 
   5   5   1       50.97       53.00      2.93 o 
   6   5   1     1115.45     1116.76     13.97 o 
   7   5   1      289.92      292.46      7.52 o 
   8   5   1      627.40      644.09     12.58 o 
   9   5   1       48.62       43.12      4.08 o 
  10   5   1       11.65       10.99      3.43 o 
  11   5   1       45.41       57.68      5.39 o 
  12   5   1       11.60       19.28      6.28 o 
  13   5   1        0.13       -6.97      6.97 o 
  14   5   1        5.22        7.88      7.27 o 
 -14   6   1      114.89      132.51     13.31 o 
 -13   6   1       17.70       17.73      6.90 o 
 -12   6   1      173.93      173.36     13.40 o 
 -11   6   1      196.55      208.07     17.15 o 
 -10   6   1        2.42        5.38      5.12 o 
  -9   6   1     1420.58     1395.35     33.55 o 
  -8   6   1      907.06      901.36     19.44 o 
  -7   6   1        7.10        5.65      2.49 o 
  -6   6   1     1181.36     1165.71     16.96 o 
  -5   6   1      477.53      491.60      9.12 o 
  -4   6   1        2.00        2.76      1.26 o 
  -3   6   1        0.05        1.32      0.93 o 
  -2   6   1       56.94       50.08      4.08 o 
  -1   6   1       85.07       94.25      2.83 o 
   0   6   1        4.06        1.35      1.14 o 
   1   6   1      311.67      316.13      6.75 o 
   2   6   1       23.52       30.09      2.31 o 
   3   6   1      152.80      156.75      4.41 o 
   4   6   1      915.99      914.99     15.44 o 
   5   6   1      161.23      152.91      4.54 o 
   6   6   1     2483.93     2400.35     37.63 o 
   7   6   1     1210.69     1162.91     19.29 o 
   8   6   1      100.36      100.88      5.51 o 
   9   6   1      209.75      225.10      7.55 o 
  10   6   1      211.99      205.70      7.96 o 
  11   6   1        4.47        4.56      4.58 o 
  12   6   1      157.15      172.40     14.01 o 
  13   6   1       61.99       46.42     11.76 o 
 -14   7   1        7.16       -1.94     11.15 o 
 -13   7   1       15.10       15.26      7.28 o 
 -12   7   1        3.08        3.91      5.64 o 
 -11   7   1      122.00      133.99     20.60 o 
 -10   7   1      111.99      105.98     10.15 o 
  -9   7   1      269.14      250.23     10.12 o 
  -8   7   1        4.05        3.65      3.44 o 
  -7   7   1      123.05      126.62      4.48 o 
  -6   7   1      376.57      365.16      6.93 o 
  -5   7   1      276.57      271.12      5.63 o 
  -4   7   1       29.80       28.21      3.45 o 
  -3   7   1     1625.07     1598.19     20.70 o 
  -2   7   1      327.73      318.91      6.82 o 
  -1   7   1      125.31      115.74      4.49 o 
   0   7   1     1524.51     1539.64     21.61 o 
   1   7   1      679.68      652.07      9.47 o 
   2   7   1       11.00       18.30      2.53 o 
   3   7   1     1682.54     1737.62     20.69 o 
   4   7   1     3321.40     3337.92     36.29 o 
   5   7   1        2.37       -1.32      2.09 o 
   6   7   1     1382.90     1400.73     18.49 o 
   7   7   1     1197.42     1154.78     17.92 o 
   8   7   1       74.53       62.44      4.72 o 
   9   7   1       92.94       90.29      5.55 o 
  10   7   1        0.66       -2.34      3.16 o 
  11   7   1       12.95       16.66      5.02 o 
  12   7   1        6.26       13.20      7.51 o 
  13   7   1       10.18       11.27      9.09 o 
 -13   8   1        4.55        6.79      9.21 o 
 -12   8   1      114.65      132.64     12.66 o 
 -11   8   1      103.97      106.53     11.18 o 
 -10   8   1        5.50        7.30      6.24 o 
  -9   8   1      384.77      371.00     12.81 o 
  -8   8   1      400.61      399.43     12.93 o 
  -7   8   1        1.28        2.28      3.09 o 
  -6   8   1     1012.89      968.98     19.06 o 
  -5   8   1       45.83       46.99      2.87 o 
  -4   8   1      107.74      105.94      4.33 o 
  -3   8   1        0.03       -0.61      1.50 o 
  -2   8   1        2.32        1.88      1.10 o 
  -1   8   1       10.57        6.04      2.10 o 
   0   8   1       10.13        8.78      1.89 o 
   1   8   1        2.00        1.34      1.72 o 
   2   8   1      534.95      553.90      9.04 o 
   3   8   1      122.46      116.00      4.75 o 
   4   8   1      833.45      816.23     12.37 o 
   5   8   1      107.19      118.47      5.05 o 
   6   8   1      382.33      368.11     10.02 o 
   7   8   1      302.38      300.19      8.30 o 
   8   8   1       27.10       28.23      3.75 o 
   9   8   1       82.31       89.44      7.98 o 
  10   8   1       82.37       84.29      8.19 o 
  11   8   1        4.72        4.18      4.90 o 
  12   8   1       29.16       46.43     13.76 o 
 -12   9   1       21.04       23.75     11.27 o 
 -11   9   1        9.92        6.65      9.33 o 
 -10   9   1       54.37       38.99      7.76 o 
  -9   9   1        3.93       -3.90      3.90 o 
  -8   9   1       27.28       32.03      5.28 o 
  -7   9   1      129.53      127.28      7.52 o 
  -6   9   1       18.75       23.36      3.82 o 
  -5   9   1       88.48       89.12      5.57 o 
  -4   9   1      158.81      158.87      8.19 o 
  -3   9   1      482.45      439.86      9.25 o 
  -2   9   1      536.42      538.60     10.26 o 
  -1   9   1      194.02      191.79      5.97 o 
   0   9   1      907.19      887.24     12.42 o 
   1   9   1       18.08       15.30      2.75 o 
   2   9   1       38.26       42.14      3.06 o 
   3   9   1      103.10      118.92      4.68 o 
   4   9   1      117.01      116.38      5.38 o 
   5   9   1       87.66       99.40      6.20 o 
   6   9   1      205.53      221.24      8.43 o 
   7   9   1        0.10       -3.28      3.28 o 
   8   9   1       57.67       58.36      6.72 o 
   9   9   1        4.50       10.19      4.62 o 
  10   9   1        0.24        4.59      4.46 o 
  11   9   1        2.05        0.65      4.57 o 
 -10  10   1        6.62        7.06      6.79 o 
  -9  10   1       10.98       14.06      6.07 o 
  -8  10   1        0.77       -0.60      5.17 o 
  -7  10   1       80.08       80.49      7.29 o 
  -6  10   1       60.72       56.41      6.24 o 
  -5  10   1       77.03       61.62      6.26 o 
  -4  10   1      482.35      500.60     16.28 o 
  -3  10   1       70.15       69.80      4.49 o 
  -2  10   1      216.76      228.79      7.10 o 
  -1  10   1      355.50      372.52      8.43 o 
   0  10   1       16.59       22.38      3.04 o 
   1  10   1      219.82      230.07      6.61 o 
   2  10   1      629.83      640.68     11.92 o 
   3  10   1      117.10      111.11      6.52 o 
   4  10   1      192.74      207.41      8.05 o 
   5  10   1      315.30      329.66     12.18 o 
   6  10   1       36.21       39.79      6.01 o 
   7  10   1        4.38        4.45      4.29 o 
   8  10   1       26.87       20.21      5.63 o 
   9  10   1        3.50        1.54      4.59 o 
  10  10   1        1.31       -2.56      4.48 o 
  -9  11   1       68.50       68.05      9.30 o 
  -8  11   1        8.63       10.78      5.94 o 
  -7  11   1      305.32      301.87     15.18 o 
  -6  11   1      209.72      215.81     11.25 o 
  -5  11   1      118.75       98.21      7.80 o 
  -4  11   1      146.63      141.36      9.04 o 
  -3  11   1        5.38        1.73      4.19 o 
  -2  11   1       10.91        9.14      3.77 o 
  -1  11   1        0.38        3.78      4.80 o 
   0  11   1        0.61        6.15      3.48 o 
   1  11   1       10.79        8.79      4.47 o 
   2  11   1       63.36       47.33      6.04 o 
   3  11   1       15.69       19.84      6.25 o 
   4  11   1      229.66      236.98     10.70 o 
   5  11   1       94.49      105.92     10.58 o 
   6  11   1        0.18        1.58      5.27 o 
   7  11   1      245.18      261.49     27.27 o 
   8  11   1      146.05      132.09     12.36 o 
  -7  12   1       13.28        6.19      5.83 o 
  -6  12   1        0.16       -4.91      4.91 o 
  -5  12   1      112.62      121.00     15.45 o 
  -4  12   1      120.30      127.12     11.61 o 
  -3  12   1       19.95       14.37      5.76 o 
  -2  12   1      162.68      154.03     18.66 o 
  -1  12   1      363.30      371.41     28.54 o 
   0  12   1       28.19       18.21      6.35 o 
   1  12   1       18.86       15.76      6.20 o 
   2  12   1      214.59      211.95     40.17 o 
   3  12   1      141.77      111.13     11.01 o 
   4  12   1       10.92        8.85      5.65 o 
   5  12   1       52.09       37.75      7.71 o 
   6  12   1       54.52       45.54      8.56 o 
  -4  13   1       44.68       38.57     14.91 o 
  -3  13   1       14.76       20.17      6.32 o 
  -2  13   1        6.28       12.49      8.48 o 
  -1  13   1       15.96       12.31      6.47 o 
   0  13   1       34.78       52.31      8.65 o 
   1  13   1       16.95       28.92      7.16 o 
   2  13   1        0.01       -4.55      4.93 o 
   3  13   1       10.67       15.09      6.42 o 
 -16   0   2       23.45       10.54      6.90 o 
 -15   0   2       72.30       67.95      9.70 o 
 -14   0   2      154.12      156.11     12.59 o 
 -13   0   2      116.47      105.87     10.08 o 
 -12   0   2       31.36       34.90      8.00 o 
 -11   0   2      127.37      113.47      9.15 o 
 -10   0   2        0.01        2.63      3.56 o 
  -9   0   2        9.79        9.21      6.18 o 
  -8   0   2      156.92      146.36      8.12 o 
  -7   0   2      278.55      305.03     13.33 o 
  -6   0   2     3805.40     3851.20     67.38 o 
  -5   0   2     2925.73     3002.24     72.23 o 
  -4   0   2     2785.46     3020.17     71.02 o 
  -1   0   2      843.27      936.26     17.11 o 
   0   0   2     2701.56     2686.21     36.82 o 
   2   0   2      143.83      135.37      3.79 o 
   4   0   2     1066.33      967.10     13.48 o 
   5   0   2       85.72       84.95      9.66 o 
   6   0   2      110.84      114.29      5.20 o 
   7   0   2     1217.11     1063.94     35.08 o 
   8   0   2      817.03      808.97     21.58 o 
   9   0   2       62.24       49.71      5.28 o 
  10   0   2      252.08      223.94     11.69 o 
  11   0   2       20.13       24.74     18.12 o 
  12   0   2        0.54       -4.24      4.24 o 
  13   0   2       86.35      108.34     15.63 o 
  14   0   2        4.45       -3.64      6.79 o 
 -16   1   2        0.16        4.16      4.55 o 
 -15   1   2      150.31      180.92     11.39 o 
 -14   1   2       84.20       89.72      7.05 o 
 -13   1   2      143.92      122.86      7.62 o 
 -12   1   2       32.20       42.28      5.61 o 
 -11   1   2      950.57      988.38     17.28 o 
 -10   1   2      626.11      615.87     11.68 o 
  -9   1   2     1093.50     1094.39     16.86 o 
  -8   1   2      953.37      961.29     15.97 o 
  -7   1   2      123.82      136.50      4.59 o 
  -6   1   2     1434.15     1429.29     19.17 o 
  -5   1   2       56.03       41.90      3.59 o 
  -4   1   2      374.47      349.49      4.79 o 
  -3   1   2     2324.80     2460.23     34.35 o 
  -1   1   2      131.65      128.68      2.96 o 
   0   1   2      477.40      483.32      5.09 o 
   1   1   2      454.22      422.72      4.30 o 
   2   1   2     1884.14     1772.07     14.63 o 
   3   1   2      487.20      549.69      6.54 o 
   4   1   2     2055.18     2150.11     17.26 o 
   5   1   2      481.12      571.84      9.89 o 
   6   1   2      528.77      537.89      7.70 o 
   7   1   2      398.43      383.93      9.47 o 
   8   1   2      251.22      243.95      8.05 o 
   9   1   2      138.40      125.29      7.77 o 
  10   1   2     2275.74     2233.92     45.24 o 
  11   1   2      183.81      198.63     12.58 o 
  12   1   2      252.88      260.13     11.07 o 
  13   1   2      391.75      407.77     30.01 o 
  14   1   2        2.49       -4.27      5.70 o 
 -16   2   2        1.68       -3.70      3.96 o 
 -15   2   2       77.78       77.68      7.25 o 
 -14   2   2       35.46       37.97      6.45 o 
 -13   2   2       54.19       49.35      6.42 o 
 -12   2   2       28.78       19.52      4.89 o 
 -11   2   2       30.46       26.72      4.77 o 
 -10   2   2       23.64       19.96      2.52 o 
  -9   2   2       70.67       61.29      3.39 o 
  -8   2   2       76.76       69.57      4.39 o 
  -7   2   2      371.17      381.02      7.37 o 
  -6   2   2      539.40      583.03      9.06 o 
  -5   2   2      827.33      881.39      9.05 o 
  -4   2   2      102.63      103.69      2.21 o 
  -3   2   2     1149.81     1250.00     14.63 o 
  -2   2   2     2226.17     2286.68     24.86 o 
  -1   2   2     1128.23     1121.55     12.10 o 
   0   2   2     2064.07     2089.80     17.95 o 
   1   2   2     6123.21     6321.24     47.65 o 
   2   2   2        5.93        5.75      0.85 o 
   3   2   2     1137.53     1138.31      9.84 o 
   4   2   2      821.63      895.01      9.32 o 
   5   2   2       78.07       94.21      2.83 o 
   6   2   2      208.57      211.19      4.67 o 
   7   2   2      417.56      368.91      9.04 o 
   8   2   2      159.06      151.18      7.63 o 
   9   2   2       41.47       36.81      4.91 o 
  10   2   2        5.97       -0.89      3.30 o 
  11   2   2       31.78       41.10      7.53 o 
  12   2   2       62.46       53.09     14.66 o 
  13   2   2      101.45      102.37     10.32 o 
  14   2   2        8.54        5.67      5.29 o 
 -16   3   2       27.04       13.50      6.58 o 
 -15   3   2       20.17       20.99      6.00 o 
 -14   3   2       12.08       14.05      5.31 o 
 -13   3   2        5.13        7.18      4.55 o 
 -12   3   2        0.32       -3.26      3.26 o 
 -11   3   2      148.57      150.96      8.60 o 
 -10   3   2       13.78       10.56      3.79 o 
  -9   3   2      445.96      447.90     20.08 o 
  -8   3   2      353.94      358.17      8.83 o 
  -7   3   2      307.13      307.20      8.44 o 
  -6   3   2       30.36       28.30      1.97 o 
  -5   3   2      207.35      202.19      3.77 o 
  -4   3   2      332.43      291.75      4.46 o 
  -3   3   2      409.28      344.14      4.10 o 
  -2   3   2       41.24       50.01      1.57 o 
  -1   3   2     2324.62     2323.42     22.00 o 
   0   3   2     4047.95     4204.02     33.78 o 
   1   3   2       20.65       20.06      2.09 o 
   2   3   2     4265.16     4525.38     37.04 o 
   4   3   2     1076.08     1153.46     12.73 o 
   5   3   2      493.42      437.48      8.73 o 
   6   3   2        1.28       -1.21      1.57 o 
   7   3   2        0.09       -0.59      2.19 o 
   8   3   2      362.57      341.88      9.50 o 
   9   3   2      160.11      155.54      8.73 o 
  10   3   2      270.09      242.68     10.02 o 
  11   3   2       58.56       44.82      5.00 o 
  12   3   2       47.61       45.18      5.44 o 
  13   3   2        1.10        1.09      4.63 o 
  14   3   2       22.48       21.21      9.45 o 
 -15   4   2       13.16       12.06      5.72 o 
 -14   4   2       29.61       38.46      6.47 o 
 -13   4   2      281.79      263.29     11.38 o 
 -12   4   2      170.88      149.36      9.36 o 
 -11   4   2       44.87       56.62      5.98 o 
 -10   4   2      618.94      605.83     15.24 o 
  -9   4   2       87.28       77.10      5.99 o 
  -8   4   2       38.55       36.64      3.84 o 
  -7   4   2      242.48      220.03      6.63 o 
  -6   4   2      671.42      648.80      8.64 o 
  -5   4   2      815.53      884.78     10.72 o 
  -4   4   2      431.20      419.48      7.65 o 
  -3   4   2     5107.53     5367.83     45.34 o 
  -2   4   2     2395.58     2680.71     25.09 o 
  -1   4   2      527.42      567.60      7.02 o 
   0   4   2      554.41      601.18      7.41 o 
   1   4   2      332.40      381.03      4.82 o 
   3   4   2     1269.19     1396.35     12.65 o 
   4   4   2      378.63      466.37      6.27 o 
   5   4   2      874.19      844.75     11.05 o 
   6   4   2      180.06      178.95      5.20 o 
   7   4   2      221.70      194.38      7.19 o 
   8   4   2      998.01      953.43     17.89 o 
   9   4   2      186.81      195.41      7.01 o 
  10   4   2       80.52       76.38      5.85 o 
  11   4   2      537.97      575.81     24.63 o 
  12   4   2      144.54      152.12     10.16 o 
  13   4   2       53.41       39.87     10.79 o 
  14   4   2       73.77       80.23     13.82 o 
 -15   5   2       22.88       33.26      6.91 o 
 -14   5   2        7.86       12.18      5.21 o 
 -13   5   2       14.74       12.34      6.03 o 
 -12   5   2        4.60        6.35      4.23 o 
 -11   5   2       80.45       91.72      9.18 o 
 -10   5   2        0.81       -0.50      3.50 o 
  -9   5   2       45.01       35.82      9.61 o 
  -8   5   2       15.29       18.79      3.31 o 
  -7   5   2      209.95      191.62      6.39 o 
  -6   5   2      136.57      144.79      4.15 o 
  -5   5   2      324.87      330.14      5.90 o 
  -4   5   2      827.47      835.42      9.45 o 
  -3   5   2       37.07       31.80      1.77 o 
  -2   5   2       16.64       14.87      1.69 o 
  -1   5   2     2552.33     2760.56     26.91 o 
   0   5   2     1826.26     1917.05     19.64 o 
   1   5   2      293.14      337.33      4.84 o 
   2   5   2     2024.21     2088.72     17.71 o 
   3   5   2      126.45      112.79      4.26 o 
   4   5   2       38.44       36.93      2.90 o 
   5   5   2      237.43      235.14      6.83 o 
   6   5   2      853.44      830.40     12.41 o 
   7   5   2        2.01       -1.14      2.20 o 
   8   5   2      100.21      101.47      5.44 o 
   9   5   2       61.76       61.69      4.70 o 
  10   5   2       78.92       71.49      5.26 o 
  11   5   2       46.45       52.10      7.14 o 
  12   5   2        8.02       10.14      4.44 o 
  13   5   2       48.04       47.02     11.03 o 
 -14   6   2       26.46       18.17      9.94 o 
 -13   6   2       16.31       17.98      5.32 o 
 -12   6   2       45.73       50.67      6.81 o 
 -11   6   2      108.88      104.56      8.22 o 
 -10   6   2      348.91      352.61     11.91 o 
  -9   6   2       54.35       51.61      5.56 o 
  -8   6   2       45.47       41.43      4.25 o 
  -7   6   2      451.85      455.23     10.35 o 
  -6   6   2      176.15      192.03      5.50 o 
  -5   6   2      180.24      197.62      5.22 o 
  -4   6   2      118.14      116.35      4.35 o 
  -3   6   2      968.87     1011.08     13.66 o 
  -2   6   2      475.17      497.38      8.66 o 
  -1   6   2       45.73       43.95      2.63 o 
   0   6   2      325.33      348.71      7.00 o 
   1   6   2       34.05       33.00      2.12 o 
   2   6   2      189.11      160.51      3.44 o 
   3   6   2       24.67       22.10      2.33 o 
   4   6   2       54.69       60.59      3.33 o 
   5   6   2      672.04      654.74     10.48 o 
   6   6   2       81.22       78.80      4.27 o 
   7   6   2      156.98      159.28      6.35 o 
   8   6   2       58.56       63.15      6.00 o 
   9   6   2      138.13      135.90      9.81 o 
  10   6   2       25.60       31.95      4.68 o 
  11   6   2       95.26      105.54      7.60 o 
  12   6   2       40.04       47.26     14.24 o 
  13   6   2        1.78       -1.58      7.03 o 
 -14   7   2        1.00        6.86      7.25 o 
 -13   7   2        0.29       -1.28      8.79 o 
 -12   7   2       18.16       20.88      8.18 o 
 -11   7   2        8.87       13.01      6.05 o 
 -10   7   2       27.69       23.77      6.73 o 
  -9   7   2        4.60       -1.58      4.42 o 
  -8   7   2        0.34        2.24      3.27 o 
  -7   7   2       58.76       53.35      4.34 o 
  -6   7   2       12.11        7.21      2.54 o 
  -5   7   2       85.70       81.79      4.58 o 
  -4   7   2        1.37        2.31      1.63 o 
  -3   7   2       35.30       32.70      4.70 o 
  -2   7   2        7.20        5.70      1.94 o 
  -1   7   2       42.73       42.12      5.18 o 
   0   7   2       54.71       55.50      3.49 o 
   1   7   2        0.03       -1.61      1.61 o 
   2   7   2       24.57       31.01      3.03 o 
   3   7   2        2.75        2.77      1.70 o 
   4   7   2       11.34       13.90      2.40 o 
   5   7   2      119.20      127.76      5.07 o 
   6   7   2       19.68       19.86      2.80 o 
   7   7   2       24.32       29.26      3.47 o 
   8   7   2        4.66        2.23      2.95 o 
   9   7   2        0.71        3.10      3.05 o 
  10   7   2       18.37       24.45      4.47 o 
  11   7   2        5.41        0.99      8.99 o 
  12   7   2       36.61       50.03      9.27 o 
 -13   8   2       47.27       66.25     10.32 o 
 -12   8   2       30.33       26.78      7.73 o 
 -11   8   2        0.00        5.42      6.07 o 
 -10   8   2        3.12        3.08      4.94 o 
  -9   8   2        9.74        7.56      5.23 o 
  -8   8   2        5.23       12.04      4.36 o 
  -7   8   2       37.58       27.80      4.40 o 
  -6   8   2       44.18       35.33      7.67 o 
  -5   8   2      499.91      459.86     10.19 o 
  -4   8   2       81.67       97.56      9.31 o 
  -3   8   2      241.82      237.53      7.57 o 
  -2   8   2      230.85      221.54      7.22 o 
  -1   8   2        6.10        1.89      2.51 o 
   0   8   2      259.79      257.19      7.92 o 
   1   8   2      131.07      123.93      6.02 o 
   2   8   2       64.26       67.83      3.20 o 
   3   8   2       59.41       59.26      4.57 o 
   4   8   2       98.93       92.54      4.97 o 
   5   8   2        0.49        0.40      2.47 o 
   6   8   2       12.35       20.75      3.81 o 
   7   8   2       65.55       68.41      5.66 o 
   8   8   2       92.96      107.41      8.04 o 
   9   8   2        1.63        1.45      4.94 o 
  10   8   2       35.49       45.67      6.90 o 
  11   8   2       68.23       82.97     11.35 o 
 -12   9   2        1.33        4.92     11.09 o 
 -11   9   2        0.18        4.41      6.20 o 
 -10   9   2        5.09        9.81      5.92 o 
  -9   9   2       15.11       16.62      6.25 o 
  -8   9   2       18.86       20.25      4.63 o 
  -7   9   2        1.20       -3.18      3.18 o 
  -6   9   2       17.11       20.67      4.22 o 
  -5   9   2       23.03       17.33      3.90 o 
  -4   9   2      324.51      317.95      9.35 o 
  -3   9   2       31.43       26.63      5.17 o 
  -2   9   2       25.71       17.48      5.85 o 
  -1   9   2      838.44      842.62     16.22 o 
   0   9   2       97.03      106.90      6.25 o 
   1   9   2       28.23       27.29      4.38 o 
   2   9   2      218.97      220.11      6.04 o 
   3   9   2      330.23      311.10     15.25 o 
   4   9   2       49.16       51.49      4.85 o 
   5   9   2      141.09      154.69      8.62 o 
   6   9   2      106.88       98.14      6.70 o 
   7   9   2        4.42        3.28      3.85 o 
   8   9   2       20.86       20.28      5.45 o 
   9   9   2       43.02       45.09      6.80 o 
  10   9   2       21.83       12.11      5.60 o 
 -11  10   2       39.61       56.23     14.18 o 
 -10  10   2      114.96      164.98     14.22 o 
  -9  10   2       49.56       43.13     10.97 o 
  -8  10   2       12.23       11.36      4.45 o 
  -7  10   2      156.46      165.73      9.72 o 
  -6  10   2       35.23       39.03      5.44 o 
  -5  10   2       52.51       46.01      4.82 o 
  -4  10   2       26.62       39.63      4.47 o 
  -3  10   2      136.21      140.52      7.31 o 
  -2  10   2       42.78       44.75      4.58 o 
  -1  10   2       42.54       41.76      5.32 o 
   0  10   2       30.74       33.22      4.23 o 
   1  10   2       47.33       44.00      4.57 o 
   2  10   2       36.19       26.70      4.16 o 
   3  10   2       22.90       20.75      3.83 o 
   4  10   2        0.55       -2.68      2.88 o 
   5  10   2       62.93       63.77      5.79 o 
   6  10   2       83.94       74.06      7.52 o 
   7  10   2       10.05        9.78      4.88 o 
   8  10   2      107.58      119.03      9.81 o 
   9  10   2        4.61       12.75      6.79 o 
  -9  11   2       16.29       37.08     12.00 o 
  -8  11   2       27.11       32.23      7.07 o 
  -7  11   2        6.63       13.44      4.78 o 
  -6  11   2       80.99       89.61      6.71 o 
  -5  11   2       36.62       33.92      4.84 o 
  -4  11   2       22.47       23.46      4.15 o 
  -3  11   2       52.50       56.17      5.33 o 
  -2  11   2        0.08       -1.83      2.96 o 
  -1  11   2       76.36       86.34      9.06 o 
   0  11   2        7.40        8.04      3.48 o 
   1  11   2       30.26       25.76      5.02 o 
   2  11   2       94.23       93.92      6.64 o 
   3  11   2       22.63       21.94      4.94 o 
   4  11   2        0.01       -1.79      4.43 o 
   5  11   2       11.29       11.06      4.85 o 
   6  11   2       12.97       14.55      5.34 o 
   7  11   2        0.02        6.46      4.91 o 
   8  11   2        9.25       17.84      6.57 o 
  -7  12   2       68.20       71.62     10.42 o 
  -6  12   2        0.23       -4.66      4.66 o 
  -5  12   2      160.76      151.75     13.82 o 
  -4  12   2       68.64       63.93      8.62 o 
  -3  12   2      128.34      124.85     11.09 o 
  -2  12   2      241.34      237.34     13.79 o 
  -1  12   2        0.45       -0.61      8.00 o 
   0  12   2       78.10       71.82      8.90 o 
   1  12   2       30.30       33.22      7.01 o 
   2  12   2        0.09        0.78      4.70 o 
   3  12   2       49.95       41.43     10.30 o 
   4  12   2       15.42       13.83      6.18 o 
   5  12   2       28.12       19.41      7.94 o 
   6  12   2       25.84       35.03      7.78 o 
  -4  13   2       14.25        3.76      7.63 o 
  -3  13   2        6.39       -0.65      5.31 o 
  -2  13   2       69.89       79.33     10.00 o 
  -1  13   2        7.18       -1.76      7.21 o 
   0  13   2        6.83       -1.32      5.16 o 
   1  13   2        1.32       -3.48      4.93 o 
   2  13   2        3.22        0.35      5.40 o 
 -16   1   3        9.97        8.63      4.99 o 
 -15   1   3       41.41       48.70      6.05 o 
 -14   1   3        1.81        1.36      3.48 o 
 -13   1   3       33.38       32.93      4.64 o 
 -12   1   3       59.58       55.19      5.89 o 
 -11   1   3        9.88       16.11      4.04 o 
 -10   1   3      476.42      459.29      9.22 o 
  -9   1   3      217.03      218.29      7.73 o 
  -8   1   3       14.42       16.06      1.70 o 
  -7   1   3      580.43      613.87     12.04 o 
  -6   1   3        0.76       -0.47      1.53 o 
  -5   1   3      104.23      109.31      2.78 o 
  -4   1   3      177.98      177.40      5.49 o 
  -3   1   3      943.18      923.51     13.99 o 
  -2   1   3       58.38       48.50      2.59 o 
  -1   1   3      111.73      128.17      3.29 o 
   0   1   3      568.35      586.15      8.24 o 
   1   1   3     3368.14     3644.27     30.03 o 
   2   1   3     3555.34     3940.51     32.75 o 
   3   1   3      265.54      290.79      5.22 o 
   4   1   3      749.21      796.43      8.46 o 
   5   1   3      184.70      184.14      4.26 o 
   6   1   3      349.08      336.91      7.83 o 
   7   1   3       34.87       31.46      3.81 o 
   8   1   3        0.46       -2.96      2.96 o 
   9   1   3       28.88       38.78      5.43 o 
  10   1   3       61.72       53.77      7.50 o 
  11   1   3       56.76       72.86      8.88 o 
  12   1   3      120.06      123.85     10.87 o 
  13   1   3        9.63        8.54      5.48 o 
  14   1   3       37.26       38.45      7.57 o 
 -16   2   3        0.75        0.19      4.25 o 
 -15   2   3        7.66       12.75      4.72 o 
 -14   2   3      118.63      108.72      8.72 o 
 -13   2   3        1.64       -3.46      4.55 o 
 -12   2   3        5.33        3.87      3.69 o 
 -11   2   3      243.74      255.71      9.56 o 
 -10   2   3      281.73      259.60      9.24 o 
  -9   2   3      103.34      100.57      6.10 o 
  -8   2   3       24.98       28.76      3.21 o 
  -7   2   3      879.30      832.72     13.28 o 
  -6   2   3     1552.95     1585.77     18.39 o 
  -5   2   3     1855.23     1948.62     24.80 o 
  -4   2   3      335.69      346.88     11.09 o 
  -3   2   3      645.31      664.73     11.61 o 
  -2   2   3       55.47       51.19      2.68 o 
   1   2   3      396.30      387.04      4.56 o 
   2   2   3      111.46      142.51      2.58 o 
   3   2   3     1472.66     1486.00     14.90 o 
   4   2   3      197.56      190.30      5.71 o 
   5   2   3       19.02       16.06      1.96 o 
   6   2   3      964.61      941.29     15.35 o 
   7   2   3      107.23       97.02      5.83 o 
   8   2   3     1068.40      970.18     18.59 o 
   9   2   3        4.07       -2.34      4.42 o 
  10   2   3       14.89        4.39      4.39 o 
  11   2   3       16.22       15.67      5.80 o 
  12   2   3       26.72       22.13     11.63 o 
  13   2   3       50.80       58.05     11.88 o 
  14   2   3       31.98       50.14      8.42 o 
 -16   3   3       15.89        7.67      7.93 o 
 -15   3   3       56.42       63.37      7.93 o 
 -14   3   3       51.52       53.06      7.69 o 
 -13   3   3       83.58       94.49      8.39 o 
 -12   3   3      160.14      150.88      8.96 o 
 -11   3   3        0.26        1.25      3.35 o 
 -10   3   3      796.54      767.40     19.60 o 
  -9   3   3       85.00       81.10      5.80 o 
  -8   3   3       41.85       33.78      4.65 o 
  -7   3   3      728.45      720.23     12.18 o 
  -6   3   3     1051.70     1088.21     14.98 o 
  -5   3   3      698.20      746.83      9.60 o 
  -4   3   3     2134.12     2243.17     25.52 o 
  -3   3   3      228.68      227.41      4.26 o 
  -2   3   3      182.26      195.07      3.57 o 
  -1   3   3       29.70       23.86      2.36 o 
   0   3   3     1348.91     1502.08     14.54 o 
   1   3   3     1584.32     1728.71     13.79 o 
   2   3   3     2442.44     2568.93     20.06 o 
   3   3   3       23.44       25.51      1.58 o 
   4   3   3      442.07      498.59      7.42 o 
   5   3   3      853.47      798.30     11.75 o 
   6   3   3      464.48      440.44      8.64 o 
   7   3   3        0.07        0.28      2.69 o 
   8   3   3       12.30       13.91      5.51 o 
   9   3   3      458.29      469.40     14.33 o 
  10   3   3       66.80       72.82     13.39 o 
  11   3   3       81.07       80.04      9.64 o 
  12   3   3      232.52      226.54     25.90 o 
  13   3   3       16.75       26.07      5.64 o 
 -15   4   3        2.04        3.45      5.00 o 
 -14   4   3        0.81       -0.61      4.88 o 
 -13   4   3       22.36       19.91      5.09 o 
 -12   4   3        1.71       -0.52      4.93 o 
 -11   4   3       17.48       21.74      4.50 o 
 -10   4   3        6.76        8.38      3.51 o 
  -9   4   3       46.78       47.54      4.96 o 
  -8   4   3      356.54      354.36      9.31 o 
  -7   4   3      127.88      133.08      4.23 o 
  -6   4   3      595.17      613.96      8.10 o 
  -5   4   3      525.95      534.80      6.94 o 
  -4   4   3      144.95      161.80      2.98 o 
  -3   4   3     2184.24     2239.99     26.05 o 
  -2   4   3     1248.39     1298.33     16.80 o 
  -1   4   3      645.74      670.95     10.22 o 
   1   4   3       68.48       68.98      1.93 o 
   3   4   3       14.59       13.63      1.39 o 
   4   4   3       31.14       37.03      2.49 o 
   5   4   3      366.33      356.91      7.26 o 
   6   4   3      483.62      499.50      9.29 o 
   7   4   3      730.61      722.20     14.98 o 
   8   4   3      322.07      294.39      7.97 o 
   9   4   3        2.21        3.66      2.56 o 
  10   4   3      103.85       98.52     10.20 o 
  11   4   3       19.47       18.83      6.53 o 
  12   4   3        0.58       -1.98      3.89 o 
  13   4   3        2.61        4.50      7.27 o 
 -15   5   3       29.05       39.24      7.28 o 
 -14   5   3       20.90       22.09      5.98 o 
 -13   5   3        5.40       -1.25      4.38 o 
 -12   5   3       11.81        8.38      4.31 o 
 -11   5   3        1.15       -3.35      3.35 o 
 -10   5   3        0.81        1.22      3.24 o 
  -9   5   3       83.20       76.29     11.87 o 
  -8   5   3       42.07       45.41      3.57 o 
  -7   5   3       63.97       67.68      3.81 o 
  -6   5   3      278.40      300.50      8.56 o 
  -5   5   3      405.15      410.59      7.70 o 
  -4   5   3     1529.69     1534.36     15.91 o 
  -3   5   3        1.30       -1.24      1.24 o 
  -2   5   3      865.32      808.70      9.53 o 
  -1   5   3     1033.18     1041.06     11.74 o 
   0   5   3       86.51       67.92      2.63 o 
   1   5   3     2321.18     2401.15     21.36 o 
   2   5   3      549.99      549.54      7.86 o 
   3   5   3        2.63        2.23      1.63 o 
   4   5   3     2017.22     1999.86     27.26 o 
   5   5   3       24.54       23.17      3.14 o 
   6   5   3      561.09      544.12     12.05 o 
   7   5   3       96.66       92.51      4.98 o 
   8   5   3       39.86       34.97      4.69 o 
   9   5   3      165.82      157.22      8.43 o 
  10   5   3        8.69        6.74      3.60 o 
  11   5   3        2.85        2.57      4.05 o 
  12   5   3       11.57        9.65      4.78 o 
  13   5   3        2.88       12.48      8.48 o 
 -14   6   3       75.35       89.78      9.13 o 
 -13   6   3      284.24      301.56     12.82 o 
 -12   6   3       93.05       85.36      7.83 o 
 -11   6   3      740.99      764.19     26.44 o 
 -10   6   3      155.09      172.74      9.13 o 
  -9   6   3       26.16       26.00      8.30 o 
  -8   6   3      337.75      329.38      9.03 o 
  -7   6   3      394.40      404.01      8.34 o 
  -6   6   3      104.00      103.48      5.98 o 
  -5   6   3      749.02      747.62     11.29 o 
  -4   6   3      184.35      188.68      4.29 o 
  -3   6   3      356.44      363.03      6.96 o 
  -2   6   3      696.16      710.07      9.87 o 
  -1   6   3       87.48       85.57      3.27 o 
   0   6   3       35.05       43.03      4.57 o 
   1   6   3      113.58      104.88      4.37 o 
   2   6   3      149.15      146.04      4.93 o 
   3   6   3      186.53      177.50      5.00 o 
   4   6   3     1053.12      982.99     15.42 o 
   5   6   3       49.61       41.24      3.78 o 
   6   6   3        0.34        0.05      2.29 o 
   7   6   3      439.10      438.19     11.68 o 
   8   6   3      187.41      184.10      9.43 o 
   9   6   3      143.37      142.38      8.16 o 
  10   6   3      261.47      279.53     11.20 o 
  11   6   3        9.20        5.22      3.87 o 
  12   6   3       23.02       21.33      9.21 o 
 -14   7   3        4.34       19.50      8.06 o 
 -13   7   3        0.01       -1.64      5.50 o 
 -12   7   3       31.05       15.51      7.03 o 
 -11   7   3        7.88        6.33      4.56 o 
 -10   7   3       55.77       43.45      5.92 o 
  -9   7   3       87.82       60.41      8.08 o 
  -8   7   3       27.02       23.87      5.72 o 
  -7   7   3       21.58       19.23      3.69 o 
  -6   7   3        3.37        3.24      3.96 o 
  -5   7   3      367.78      351.72      6.91 o 
  -4   7   3      310.03      304.04      7.53 o 
  -3   7   3      231.67      204.52      7.62 o 
  -2   7   3     2601.41     2576.15     31.36 o 
  -1   7   3      367.14      335.89      7.44 o 
   0   7   3      327.72      330.83      9.69 o 
   1   7   3     3427.65     3368.87     48.19 o 
   2   7   3     1790.04     1700.45     22.46 o 
   3   7   3       55.40       64.59      4.02 o 
   4   7   3     2854.55     2761.36     34.80 o 
   5   7   3      763.94      740.52     15.77 o 
   6   7   3      419.17      396.75     11.24 o 
   7   7   3      109.40      116.27      7.13 o 
   8   7   3        2.20        1.28      3.08 o 
   9   7   3        3.46        3.76      3.69 o 
  10   7   3        2.87        9.57      5.13 o 
  11   7   3        1.01       11.26      8.40 o 
 -13   8   3      162.33      189.06     32.30 o 
 -12   8   3       24.74       23.85      7.50 o 
 -11   8   3      357.67      402.51     25.87 o 
 -10   8   3      159.15      152.77     12.91 o 
  -9   8   3       50.77       62.10      8.63 o 
  -8   8   3      210.75      213.72     17.27 o 
  -7   8   3       52.95       56.05      7.71 o 
  -6   8   3       67.16       71.29      8.41 o 
  -5   8   3      241.73      249.59      8.60 o 
  -4   8   3      104.39       99.48      6.27 o 
  -3   8   3       69.23       77.69      4.92 o 
  -2   8   3      128.43      128.14      7.17 o 
  -1   8   3      436.26      406.77      9.98 o 
   0   8   3      140.10      144.00      8.92 o 
   1   8   3      318.66      283.95      8.39 o 
   2   8   3      115.04      103.89      6.03 o 
   3   8   3       22.03       25.19      3.60 o 
   4   8   3       58.06       46.31      5.21 o 
   5   8   3       68.04       85.22      6.86 o 
   6   8   3       22.93       14.41      3.73 o 
   7   8   3      207.55      230.23     18.14 o 
   8   8   3      109.84      108.78     10.52 o 
   9   8   3       25.95       28.66      4.83 o 
  10   8   3      112.36      113.99      9.98 o 
  11   8   3       59.54       67.75     13.21 o 
 -12   9   3       57.41       57.75     10.23 o 
 -11   9   3        3.79        7.94      6.35 o 
 -10   9   3       43.09       47.49      9.57 o 
  -9   9   3       82.47       89.75     13.03 o 
  -8   9   3       62.11       51.65      8.12 o 
  -7   9   3       55.23       49.68     10.66 o 
  -6   9   3       65.03       74.55      6.06 o 
  -5   9   3      170.55      155.68      7.45 o 
  -4   9   3       98.27      102.74      6.31 o 
  -3   9   3      271.82      268.31     10.65 o 
  -2   9   3      350.03      315.74      9.18 o 
  -1   9   3        3.32       -1.24      2.39 o 
   0   9   3       10.32        6.87      2.94 o 
   1   9   3      126.61      117.96      6.55 o 
   2   9   3       78.94       69.49      5.33 o 
   3   9   3       30.73       30.77      4.23 o 
   4   9   3      296.66      295.47     11.14 o 
   5   9   3       32.91       29.83      4.47 o 
   6   9   3       40.10       36.41      4.81 o 
   7   9   3       78.36       78.42      6.66 o 
   8   9   3        0.14        1.39      4.43 o 
   9   9   3       21.68       14.62      6.02 o 
  10   9   3       19.95       30.07      8.11 o 
 -10  10   3        2.47        0.17      6.02 o 
  -9  10   3       23.68       16.47      6.89 o 
  -8  10   3        0.55        6.10     14.42 o 
  -7  10   3       13.39       14.17      6.11 o 
  -6  10   3       49.86       60.46      5.27 o 
  -5  10   3       22.78       20.89      4.11 o 
  -4  10   3       51.77       56.98      5.16 o 
  -3  10   3      165.60      157.97      7.41 o 
  -2  10   3        0.50       -2.04      4.06 o 
  -1  10   3      448.94      432.09     11.39 o 
   0  10   3      319.24      307.58      9.70 o 
   1  10   3        0.60       -0.78      2.88 o 
   2  10   3      244.83      236.63      9.11 o 
   3  10   3      351.65      346.76     10.72 o 
   4  10   3      158.03      155.01      8.29 o 
   5  10   3      108.72      117.04      9.59 o 
   6  10   3      261.49      298.16     12.76 o 
   7  10   3        9.49       12.40      5.11 o 
   8  10   3       68.89       81.21     15.96 o 
  -9  11   3      243.78      222.01     16.71 o 
  -8  11   3        6.81       11.35      7.88 o 
  -7  11   3      142.80      151.14     11.09 o 
  -6  11   3      108.72      101.16     10.06 o 
  -5  11   3        9.21        8.80      3.60 o 
  -4  11   3       42.98       45.24      5.06 o 
  -3  11   3       37.91       52.89      5.21 o 
  -2  11   3        3.09        5.99      3.34 o 
  -1  11   3       43.60       38.69      4.86 o 
   0  11   3        0.86        3.06      3.39 o 
   1  11   3      196.59      198.65      8.70 o 
   2  11   3       97.25      105.37      7.04 o 
   3  11   3        2.00        2.93      3.43 o 
   4  11   3       13.83       16.45      4.93 o 
   5  11   3      100.03       89.42      8.45 o 
   6  11   3       44.43       52.52      7.35 o 
   7  11   3        0.33       -0.10      4.72 o 
  -7  12   3       20.20       26.06     10.66 o 
  -6  12   3       23.57       28.61      9.45 o 
  -5  12   3        4.54       10.02      5.33 o 
  -4  12   3      126.72      130.03     12.63 o 
  -3  12   3      128.38      143.15     18.73 o 
  -2  12   3        2.36        1.27      4.42 o 
  -1  12   3       94.66       86.82      8.80 o 
   0  12   3      180.36      176.14     13.59 o 
   1  12   3        5.77        4.18      4.56 o 
   2  12   3       31.64       24.51      5.58 o 
   3  12   3      125.83      128.65     11.47 o 
   4  12   3       63.27       69.79     13.03 o 
 -16   0   4       35.34       26.42      7.99 o 
 -15   0   4        3.90       -4.28      5.15 o 
 -14   0   4       11.23       13.91      5.82 o 
 -13   0   4        8.96        5.32      4.45 o 
 -12   0   4       12.81       15.41      4.92 o 
 -11   0   4      102.79      100.09      8.44 o 
 -10   0   4       36.32       37.09      7.94 o 
  -9   0   4      148.08      146.27      7.63 o 
  -8   0   4       10.27        8.75      3.21 o 
  -7   0   4     2410.97     2475.64     44.65 o 
  -6   0   4       95.79       94.49      4.57 o 
  -5   0   4    12338.37    12118.99    281.40 o 
  -4   0   4      501.52      543.54     16.24 o 
  -3   0   4      516.55      590.32     16.48 o 
  -2   0   4      215.77      198.50      6.03 o 
  -1   0   4        3.71       -0.44      2.06 o 
   0   0   4      229.97      245.63      4.89 o 
   1   0   4     1588.89     1536.22     18.66 o 
   2   0   4     4872.65     5055.00     78.19 o 
   3   0   4      659.22      709.22     12.54 o 
   4   0   4     4275.57     4269.31     48.96 o 
   5   0   4     3125.94     2997.77     63.55 o 
   6   0   4      129.50      129.06      5.99 o 
   7   0   4      610.32      524.94     18.78 o 
   8   0   4     1583.99     1419.92     34.42 o 
   9   0   4       89.64       73.19      8.38 o 
  10   0   4       23.22       19.10      5.67 o 
  11   0   4       31.45       27.81      6.65 o 
  12   0   4       12.30       13.94      7.51 o 
  13   0   4        1.86        3.76      6.79 o 
 -16   1   4       46.33       64.37      7.04 o 
 -15   1   4        2.70        1.02      4.04 o 
 -14   1   4      149.29      143.21     11.46 o 
 -13   1   4      253.88      244.90      8.84 o 
 -12   1   4        2.23        5.15      2.95 o 
 -11   1   4      495.98      500.37     11.48 o 
 -10   1   4      610.76      590.31     14.20 o 
  -9   1   4        8.55        3.27      3.63 o 
  -8   1   4     1863.26     1846.62     29.05 o 
  -7   1   4     1147.29     1108.42     23.83 o 
  -6   1   4     1205.86     1238.91     18.94 o 
  -5   1   4     1488.62     1443.91     26.86 o 
  -4   1   4     1913.53     1954.12     34.27 o 
  -3   1   4      494.30      514.81     16.48 o 
  -2   1   4      515.19      575.38     11.75 o 
  -1   1   4      352.24      367.43      5.74 o 
   0   1   4       99.50      100.07      2.58 o 
   1   1   4      167.74      185.85      3.30 o 
   2   1   4      569.95      567.16      6.69 o 
   3   1   4      402.84      385.43      5.18 o 
   4   1   4      406.81      369.26      5.44 o 
   5   1   4     1424.45     1445.10     19.61 o 
   6   1   4      258.73      235.94      7.12 o 
   7   1   4      654.03      655.65     14.23 o 
   8   1   4     1022.71      967.87     22.06 o 
   9   1   4      127.18      113.03      9.02 o 
  10   1   4      176.01      193.11      9.46 o 
  11   1   4      534.57      513.59     16.27 o 
  12   1   4       22.29       32.22      5.65 o 
  13   1   4      109.22      109.60     10.94 o 
 -16   2   4        0.55       -1.38      4.30 o 
 -15   2   4       10.52       10.85      5.25 o 
 -14   2   4        3.03        7.83      3.86 o 
 -13   2   4       10.96       11.59      4.60 o 
 -12   2   4        0.06        4.33      3.53 o 
 -11   2   4      140.90      127.12      7.53 o 
 -10   2   4        1.09        4.81      3.21 o 
  -9   2   4      400.24      379.00     10.09 o 
  -8   2   4       15.50       15.60      2.94 o 
  -7   2   4      837.06      831.56     14.92 o 
  -6   2   4      124.63      114.77      5.96 o 
  -5   2   4      793.59      851.04     18.34 o 
  -4   2   4       65.01       50.07      3.49 o 
  -3   2   4        0.74        3.00      1.29 o 
  -2   2   4      318.50      313.92      7.60 o 
  -1   2   4      318.54      308.51      4.54 o 
   0   2   4      284.97      296.33      4.34 o 
   1   2   4     1531.77     1621.54     17.33 o 
   2   2   4     2783.35     3056.29     26.21 o 
   3   2   4      166.96      169.68      3.52 o 
   4   2   4     2296.61     2356.47     22.92 o 
   5   2   4       24.15       25.66      2.41 o 
   6   2   4       85.74       95.13      4.98 o 
   7   2   4        1.54        3.87      2.68 o 
   8   2   4      424.42      371.44     10.78 o 
   9   2   4       43.62       48.12      6.00 o 
  10   2   4       57.19       42.62      7.45 o 
  11   2   4        0.12       -0.92      4.49 o 
  12   2   4       88.85       96.67     11.26 o 
  13   2   4        3.83        6.12      5.01 o 
 -15   3   4       20.83       19.11      5.58 o 
 -14   3   4        4.03        4.10      4.70 o 
 -13   3   4       13.62       13.47      4.72 o 
 -12   3   4        2.94        1.45      3.45 o 
 -11   3   4       27.29       23.81      4.32 o 
 -10   3   4       50.63       51.08      4.99 o 
  -9   3   4        5.85        7.67      3.15 o 
  -8   3   4      111.27      121.94     10.08 o 
  -7   3   4        5.13        4.54      1.61 o 
  -6   3   4      685.60      661.98     11.30 o 
  -5   3   4      430.22      425.41      7.97 o 
  -4   3   4      487.19      473.29      8.15 o 
  -3   3   4      963.34      921.53     11.89 o 
  -2   3   4      905.79      887.49     10.79 o 
  -1   3   4       41.65       38.88      2.84 o 
   0   3   4      954.67      918.81     10.08 o 
   1   3   4      265.21      250.63      4.68 o 
   2   3   4      621.43      601.11      6.61 o 
   3   3   4      880.30      861.67     10.01 o 
   4   3   4        2.24        2.36      1.44 o 
   5   3   4       77.84       88.93      4.36 o 
   6   3   4      492.45      469.72      9.98 o 
   7   3   4        3.00       -0.15      2.57 o 
   8   3   4        1.10        7.62      4.48 o 
   9   3   4        0.76        1.03      3.14 o 
  10   3   4        7.61        4.54      5.27 o 
  11   3   4       80.56       85.97     10.21 o 
  12   3   4        0.77       -1.66      6.48 o 
  13   3   4        5.03        8.43      5.81 o 
 -15   4   4       88.30       99.49      9.48 o 
 -14   4   4       10.92       13.22      6.06 o 
 -13   4   4       28.94       35.75      7.77 o 
 -12   4   4       21.70       23.76      5.00 o 
 -11   4   4       59.03       52.53      7.81 o 
 -10   4   4       26.17       30.51      6.03 o 
  -9   4   4      369.53      352.01     10.41 o 
  -8   4   4      592.97      596.95     11.39 o 
  -7   4   4      126.86      119.48      3.88 o 
  -6   4   4     1493.64     1466.39     15.35 o 
  -5   4   4      389.25      409.37      8.34 o 
  -4   4   4       62.66       60.27      3.52 o 
  -3   4   4      889.50      900.33     13.04 o 
  -2   4   4       52.53       46.69      4.44 o 
  -1   4   4     1019.15     1044.66     12.86 o 
   0   4   4      688.68      716.18      9.87 o 
   1   4   4      941.65     1019.65     10.08 o 
   2   4   4       87.70      108.63      2.63 o 
   3   4   4      327.99      314.62      5.06 o 
   4   4   4       33.48       28.10      2.24 o 
   5   4   4     1401.33     1293.00     18.72 o 
   6   4   4      473.59      477.30     16.82 o 
   7   4   4       82.04       74.25      6.02 o 
   8   4   4      231.66      242.10     12.77 o 
   9   4   4      515.48      534.53     13.93 o 
  10   4   4       80.90       83.45      6.75 o 
  11   4   4       49.50       48.88      6.69 o 
  12   4   4      263.23      282.75     18.91 o 
 -15   5   4        2.51        0.46      5.55 o 
 -14   5   4       53.15       55.53     12.98 o 
 -13   5   4        4.49        3.80      4.54 o 
 -12   5   4       47.11       38.23      5.71 o 
 -11   5   4       34.10       33.19      5.06 o 
 -10   5   4       11.87       13.54      5.06 o 
  -9   5   4        4.08        4.19      2.88 o 
  -8   5   4        0.01        1.91      2.69 o 
  -7   5   4      590.98      582.64     14.16 o 
  -6   5   4      727.99      698.58      9.76 o 
  -5   5   4      107.95      107.75      3.01 o 
  -4   5   4      923.13      913.08     12.93 o 
  -3   5   4     2536.80     2605.94     31.53 o 
  -2   5   4      480.50      455.85      8.56 o 
  -1   5   4      122.96      128.74      3.68 o 
   0   5   4     1104.98     1078.81     13.75 o 
   1   5   4      838.91      831.89      9.47 o 
   2   5   4       13.07        9.89      1.56 o 
   3   5   4      993.50     1021.00     12.54 o 
   4   5   4      217.86      221.42      5.24 o 
   5   5   4       11.60       12.50      2.62 o 
   6   5   4        2.40        2.47      2.28 o 
   7   5   4      127.10      110.43      8.20 o 
   8   5   4      119.65      101.11      6.91 o 
   9   5   4        0.01        2.98      3.27 o 
  10   5   4       12.25        9.23      5.75 o 
  11   5   4        3.34        8.64      4.20 o 
  12   5   4        3.97        9.57      6.06 o 
 -14   6   4        0.61        1.09      5.02 o 
 -13   6   4       65.94       66.68      7.51 o 
 -12   6   4        7.63        3.09      4.30 o 
 -11   6   4       11.45       14.06      4.45 o 
 -10   6   4        6.83        4.47      3.70 o 
  -9   6   4       72.85       70.82      6.13 o 
  -8   6   4       65.45       70.41      5.48 o 
  -7   6   4        5.23        3.45      2.55 o 
  -6   6   4      231.19      237.50      5.72 o 
  -5   6   4       13.69       21.22      2.15 o 
  -4   6   4       13.92       11.56      2.07 o 
  -3   6   4      244.26      249.88      5.90 o 
  -2   6   4       87.91       85.08      5.18 o 
  -1   6   4       45.00       55.94      3.87 o 
   0   6   4      258.27      253.55     10.21 o 
   1   6   4       20.10       19.69      1.94 o 
   2   6   4       22.32       19.72      1.95 o 
   3   6   4      210.08      197.75      4.80 o 
   4   6   4      188.14      176.01      5.30 o 
   5   6   4      266.70      243.48      7.17 o 
   6   6   4      122.51      118.77      6.88 o 
   7   6   4        3.85        5.40      3.25 o 
   8   6   4      150.71      142.69      8.23 o 
   9   6   4       98.61      101.56      7.50 o 
  10   6   4      127.67      161.75     10.13 o 
  11   6   4       35.97       38.15      6.31 o 
 -13   7   4        3.25        8.32      7.16 o 
 -12   7   4       10.18       14.13      5.10 o 
 -11   7   4        4.91        4.20      4.95 o 
 -10   7   4       25.00       21.98      4.73 o 
  -9   7   4        3.87        2.34      3.53 o 
  -8   7   4        2.66       -2.83      2.83 o 
  -7   7   4        0.01       -0.35      3.03 o 
  -6   7   4      108.19      100.83      8.87 o 
  -5   7   4        6.84       10.18      4.16 o 
  -4   7   4       30.23       30.93      3.53 o 
  -3   7   4       15.89       17.80      4.01 o 
  -2   7   4       10.89       13.62      3.38 o 
  -1   7   4       15.13       14.78      3.06 o 
   0   7   4       33.27       35.39      2.76 o 
   1   7   4      110.46      108.58      5.18 o 
   2   7   4      132.93      131.09      3.94 o 
   3   7   4        0.13        1.09      1.97 o 
   4   7   4       20.27       23.18      3.73 o 
   5   7   4       11.88       13.46      3.32 o 
   6   7   4       42.83       39.99      4.67 o 
   7   7   4       14.15       15.32      3.94 o 
   8   7   4       45.36       54.36      5.95 o 
   9   7   4       14.27       22.63      4.80 o 
  10   7   4       18.89       32.53      5.47 o 
  11   7   4        3.02        9.08      5.97 o 
 -13   8   4        1.69       -5.49     11.51 o 
 -12   8   4        4.17        4.86     11.94 o 
 -11   8   4        6.40        4.16      8.12 o 
 -10   8   4        1.10       -4.48      4.48 o 
  -9   8   4        0.43       -6.48      6.48 o 
  -8   8   4      195.60      190.21     13.21 o 
  -7   8   4        5.58        2.20      5.88 o 
  -6   8   4      221.53      218.73     13.15 o 
  -5   8   4      140.49      125.66      8.56 o 
  -4   8   4       34.57       33.70      5.09 o 
  -3   8   4      225.49      232.32      9.75 o 
  -2   8   4        1.40        2.27      3.46 o 
  -1   8   4      151.50      141.01      5.53 o 
   0   8   4       21.05       15.75      4.27 o 
   1   8   4       57.86       56.03      4.34 o 
   2   8   4       12.02       12.98      2.93 o 
   3   8   4        6.95        3.58      2.73 o 
   4   8   4       22.74       21.61      3.78 o 
   5   8   4       84.56       84.07      8.48 o 
   6   8   4       12.23       13.96      3.85 o 
   7   8   4        6.81        8.16      5.32 o 
   8   8   4       75.23      111.51     14.75 o 
   9   8   4       26.20       33.15      5.35 o 
  10   8   4       16.38       22.54      9.33 o 
 -11   9   4        5.75        8.53      7.03 o 
 -10   9   4        0.15       -5.28      5.28 o 
  -9   9   4        0.00       -0.02      5.44 o 
  -8   9   4        8.62       10.75     10.73 o 
  -7   9   4      127.71      121.14     11.27 o 
  -6   9   4       81.30       92.81      8.04 o 
  -5   9   4       28.05       22.22      5.03 o 
  -4   9   4      175.32      169.00     10.29 o 
  -3   9   4      396.28      428.56     14.30 o 
  -2   9   4       14.03       12.21      2.95 o 
  -1   9   4        8.86        8.56      2.75 o 
   0   9   4      404.99      392.83     11.96 o 
   1   9   4       55.82       58.94      4.84 o 
   2   9   4       33.28       35.16      4.31 o 
   3   9   4      117.00      113.87      7.17 o 
   4   9   4      127.21      130.80      7.52 o 
   5   9   4        0.00       -1.60      3.09 o 
   6   9   4       56.31       67.12      6.09 o 
   7   9   4       58.42       50.52      5.96 o 
   8   9   4       23.08       12.68      4.99 o 
   9   9   4        0.22       -0.85      6.67 o 
 -10  10   4       18.93       29.33     14.18 o 
  -9  10   4       28.03       39.10      8.41 o 
  -8  10   4       23.08       25.21      9.82 o 
  -7  10   4        0.18       -1.13      3.83 o 
  -6  10   4       85.85       94.30      8.56 o 
  -5  10   4       41.25       43.74      6.53 o 
  -4  10   4       20.26       29.59      5.61 o 
  -3  10   4      228.90      230.66     11.37 o 
  -2  10   4        8.30        6.58      4.34 o 
  -1  10   4       61.26       64.39      4.93 o 
   0  10   4       11.80       18.45      4.99 o 
   1  10   4        0.85        3.08      2.81 o 
   2  10   4        5.89        9.36      3.37 o 
   3  10   4       11.83        8.66      3.54 o 
   4  10   4        0.29       -0.74      3.46 o 
   5  10   4       48.84       52.27      5.76 o 
   6  10   4       24.76       25.82      5.01 o 
   7  10   4        3.76        2.73      5.02 o 
  -8  11   4       27.87       33.23      6.72 o 
  -7  11   4        0.46        5.53      4.99 o 
  -6  11   4       26.55       31.90      6.27 o 
  -5  11   4       31.68       42.60      6.64 o 
  -4  11   4        4.75        6.55      4.58 o 
  -3  11   4       42.36       43.63      6.67 o 
  -2  11   4       25.87       33.73      9.55 o 
  -1  11   4        0.43       -2.68      3.85 o 
   0  11   4       94.20       89.17      8.44 o 
   1  11   4      121.41      131.98     13.94 o 
   2  11   4       10.32       16.98      5.40 o 
   3  11   4       63.83       74.71      8.20 o 
   4  11   4       39.91       43.03      8.86 o 
   5  11   4        0.87       -0.77     11.33 o 
  -6  12   4        0.80       10.44      6.83 o 
  -5  12   4      116.69      131.92     11.32 o 
  -4  12   4       45.06       57.06      7.62 o 
  -3  12   4        0.03        6.73      6.50 o 
  -2  12   4        7.18       17.48      5.70 o 
  -1  12   4       51.46       56.97      8.42 o 
   0  12   4       29.90       36.44      7.75 o 
   1  12   4       30.73       30.83      6.54 o 
   2  12   4       24.21       30.12      8.59 o 
   3  12   4        0.00       11.51     10.79 o 
 -16   1   5        4.36       12.97      5.64 o 
 -15   1   5        8.11        5.49      4.03 o 
 -14   1   5       31.59       29.94      4.79 o 
 -13   1   5       23.03       28.10      4.23 o 
 -12   1   5      131.78      131.56      9.45 o 
 -11   1   5       30.02       31.85      3.76 o 
 -10   1   5       25.27       25.42      3.21 o 
  -9   1   5       53.36       53.07      3.76 o 
  -8   1   5        4.10       -0.52      1.71 o 
  -7   1   5       78.98       76.76      3.18 o 
  -6   1   5       90.11       77.59      3.62 o 
  -5   1   5      101.44       89.72      4.72 o 
  -4   1   5       48.31       42.12      2.53 o 
  -3   1   5       11.93       13.63      1.43 o 
  -2   1   5      450.75      444.12      7.98 o 
  -1   1   5      804.13      822.84     13.00 o 
   0   1   5       45.73       52.97      2.78 o 
   1   1   5      339.56      344.11      5.82 o 
   2   1   5        3.59        6.16      1.98 o 
   3   1   5       31.91       33.71      2.00 o 
   4   1   5        0.12       -0.86      1.34 o 
   5   1   5       15.59       18.94      2.52 o 
   6   1   5       72.96       72.66      4.64 o 
   7   1   5       73.76       73.75      5.68 o 
   8   1   5        1.36        3.50      3.89 o 
   9   1   5      161.79      155.06      8.38 o 
  10   1   5       42.80       41.22      5.18 o 
  11   1   5       39.27       43.36      7.17 o 
  12   1   5       81.46       79.79      9.38 o 
 -15   2   5        6.89       15.21      5.59 o 
 -14   2   5       31.99       34.66      5.06 o 
 -13   2   5       46.48       47.53      5.09 o 
 -12   2   5        2.77        4.72      3.60 o 
 -11   2   5       28.37       21.11      4.04 o 
 -10   2   5       27.08       28.08      4.10 o 
  -9   2   5      119.66      111.40      5.96 o 
  -8   2   5      134.66      131.72      5.36 o 
  -7   2   5        0.13       -1.10      2.79 o 
  -6   2   5       78.11       83.18      5.73 o 
  -5   2   5        9.14        3.35      2.27 o 
  -4   2   5        2.99        1.16      1.31 o 
  -3   2   5      223.11      200.66      6.08 o 
  -2   2   5      446.34      396.36      7.89 o 
  -1   2   5      128.89      126.30      3.54 o 
   0   2   5     1990.52     1955.27     26.05 o 
   1   2   5     1593.30     1510.19     18.03 o 
   2   2   5       79.88       79.73      3.24 o 
   3   2   5      875.19      832.18      9.97 o 
   4   2   5     1134.13     1058.56     18.57 o 
   5   2   5      316.01      299.17      8.43 o 
   6   2   5      296.56      247.01      7.21 o 
   7   2   5       24.30       25.04      4.20 o 
   8   2   5        0.41        1.26      2.84 o 
   9   2   5        7.12        7.68      4.27 o 
  10   2   5       19.79       19.32      5.44 o 
  11   2   5       88.06       91.24      8.29 o 
  12   2   5       33.52       37.70      7.23 o 
 -15   3   5       17.80       26.17     12.00 o 
 -14   3   5       63.72       82.43     11.57 o 
 -13   3   5       29.62       16.93      4.81 o 
 -12   3   5      176.04      187.17     19.72 o 
 -11   3   5       34.34       46.60      5.18 o 
 -10   3   5        4.69        3.18      2.98 o 
  -9   3   5      346.20      347.44      9.60 o 
  -8   3   5       27.58       32.87      2.72 o 
  -7   3   5       41.62       43.45      3.74 o 
  -6   3   5       55.82       54.59      3.21 o 
  -5   3   5      355.05      367.33      7.12 o 
  -4   3   5      102.22       90.29      4.86 o 
  -3   3   5      760.64      757.71     11.36 o 
  -2   3   5      214.54      191.75      3.88 o 
  -1   3   5       90.36       84.34      2.91 o 
   0   3   5       11.45       15.19      1.84 o 
   1   3   5       38.97       42.17      3.06 o 
   2   3   5        8.41       11.41      1.49 o 
   3   3   5       21.37       19.23      1.85 o 
   4   3   5       43.33       42.58      2.66 o 
   5   3   5      298.20      289.02      7.42 o 
   6   3   5        5.25       -1.26      3.29 o 
   7   3   5      273.22      274.86      9.30 o 
   8   3   5        0.08       -1.22      4.07 o 
   9   3   5      292.19      290.00     12.06 o 
  10   3   5      115.54      100.73     10.60 o 
  11   3   5       54.05       37.66      8.09 o 
  12   3   5      171.15      161.06     17.94 o 
 -15   4   5       20.69       24.71      6.66 o 
 -14   4   5        1.65        6.17      4.70 o 
 -13   4   5       10.10        8.21      4.41 o 
 -12   4   5       45.75       48.46      5.90 o 
 -11   4   5       89.17       85.07      6.73 o 
 -10   4   5       50.71       47.70      5.04 o 
  -9   4   5       55.33       48.73      4.59 o 
  -8   4   5       12.85       11.99      2.53 o 
  -7   4   5      144.77      144.57      5.02 o 
  -6   4   5        4.29        4.06      1.87 o 
  -5   4   5      739.18      742.72     12.37 o 
  -4   4   5       47.25       46.81      2.72 o 
  -3   4   5       84.36       84.56      2.99 o 
  -2   4   5      344.35      320.39      5.84 o 
  -1   4   5      126.54      133.04      3.78 o 
   0   4   5      442.36      403.29      7.07 o 
   1   4   5       93.34       85.26      2.99 o 
   2   4   5       17.45       15.06      2.08 o 
   3   4   5      662.54      618.01      8.16 o 
   4   4   5      130.21      121.81      4.15 o 
   5   4   5      115.03       98.46      4.81 o 
   6   4   5      107.32       94.59      6.08 o 
   7   4   5       27.62       27.26      4.78 o 
   8   4   5      116.11      113.75      7.28 o 
   9   4   5        8.79       12.99      4.04 o 
  10   4   5        4.52        7.11      3.92 o 
  11   4   5       26.49       29.68      6.74 o 
 -14   5   5        8.18       11.96      5.43 o 
 -13   5   5       62.08       61.60      7.10 o 
 -12   5   5        0.88       -1.80      3.77 o 
 -11   5   5        3.19        3.69      5.58 o 
 -10   5   5        0.21        4.90      3.51 o 
  -9   5   5      116.68      123.23      6.93 o 
  -8   5   5        0.00       -2.31      2.31 o 
  -7   5   5      214.02      205.72      6.25 o 
  -6   5   5      162.69      163.53      5.08 o 
  -5   5   5        5.66        7.29      1.94 o 
  -4   5   5      472.71      447.93      8.17 o 
  -3   5   5     1066.23     1039.77     13.40 o 
  -2   5   5      619.15      598.39     10.98 o 
  -1   5   5     1623.53     1590.14     19.01 o 
   0   5   5      331.79      333.08      5.83 o 
   1   5   5      548.95      533.68      8.53 o 
   2   5   5      580.83      587.25      9.66 o 
   3   5   5       19.54       19.85      1.96 o 
   4   5   5        0.08        0.18      1.91 o 
   5   5   5      182.38      175.69      7.19 o 
   6   5   5        0.57        0.00      2.34 o 
   7   5   5      158.21      151.30      7.85 o 
   8   5   5      145.13      149.85      9.38 o 
   9   5   5       22.76       17.14      4.40 o 
  10   5   5       33.53       35.31      5.39 o 
  11   5   5        0.01       -0.55      4.34 o 
 -14   6   5       60.52       67.43      9.47 o 
 -13   6   5      165.00      167.93     10.75 o 
 -12   6   5       56.57       63.77     10.79 o 
 -11   6   5       81.30       81.77      7.24 o 
 -10   6   5      194.49      199.20      9.42 o 
  -9   6   5      148.20      142.21      7.70 o 
  -8   6   5       46.22       46.65      7.25 o 
  -7   6   5      465.42      444.89     19.68 o 
  -6   6   5       73.99       75.34      4.04 o 
  -5   6   5      499.06      493.46      7.46 o 
  -4   6   5      785.62      746.76     13.27 o 
  -3   6   5        4.54       -0.82      1.80 o 
  -2   6   5      166.74      167.54      5.60 o 
  -1   6   5       12.25       14.23      3.36 o 
   0   6   5        0.05        0.24      2.36 o 
   1   6   5      728.49      724.54     17.67 o 
   2   6   5        9.46        7.44      3.08 o 
   3   6   5       54.98       58.34      4.56 o 
   4   6   5        2.23        3.30      2.54 o 
   5   6   5      134.38      138.43      6.91 o 
   6   6   5       52.18       61.47      5.41 o 
   7   6   5       52.35       52.19      5.53 o 
   8   6   5      304.01      325.16     11.30 o 
   9   6   5       52.55       72.17      6.78 o 
  10   6   5       61.93       67.65      7.75 o 
 -13   7   5      101.65       99.97      8.99 o 
 -12   7   5       29.19       31.37      6.06 o 
 -11   7   5       28.20       37.68      8.11 o 
 -10   7   5        0.92       -2.00      3.59 o 
  -9   7   5       37.95       43.69      6.76 o 
  -8   7   5       72.05       67.93      6.27 o 
  -7   7   5       73.75       66.47      8.67 o 
  -6   7   5       70.76       71.62      5.48 o 
  -5   7   5      125.72      123.33     12.33 o 
  -4   7   5      599.04      537.96     15.38 o 
  -3   7   5      528.59      515.36     16.38 o 
  -2   7   5      405.43      346.97     12.08 o 
  -1   7   5     2454.64     2376.59     68.23 o 
   0   7   5      309.85      284.60     11.18 o 
   1   7   5      590.37      572.21     16.05 o 
   2   7   5     1147.17     1093.82     18.42 o 
   3   7   5        1.31        3.24      2.34 o 
   4   7   5       77.71       87.13      5.68 o 
   5   7   5      153.56      174.13      7.98 o 
   6   7   5       26.84       21.59      4.15 o 
   7   7   5      128.64      129.57      8.02 o 
   8   7   5      110.69      104.78      7.79 o 
   9   7   5        0.43       -5.43      5.43 o 
 -12   8   5       32.13       38.04      6.77 o 
 -11   8   5       78.01       75.23      7.65 o 
 -10   8   5       47.14       56.37      6.46 o 
  -9   8   5       53.01       73.14      9.39 o 
  -8   8   5        5.72       11.63      5.61 o 
  -7   8   5      280.40      274.42     13.96 o 
  -6   8   5      106.05      102.62      8.22 o 
  -5   8   5      199.40      196.14     15.12 o 
  -4   8   5      315.51      310.97     11.85 o 
  -3   8   5       89.12       89.28      7.59 o 
  -2   8   5       25.62       23.19      4.77 o 
  -1   8   5        0.25        6.11      3.95 o 
   0   8   5        8.45        9.55      4.17 o 
   1   8   5       13.96       14.28      4.17 o 
   2   8   5        4.12        4.79      4.01 o 
   3   8   5        1.71        2.87      4.15 o 
   4   8   5        0.01        3.35      2.68 o 
   5   8   5      145.65      139.48      7.55 o 
   6   8   5      117.89      130.72      8.02 o 
   7   8   5        1.97       -0.42      3.58 o 
   8   8   5      353.24      390.90     13.06 o 
 -11   9   5       81.42       92.00     11.73 o 
 -10   9   5        0.44       13.62      6.68 o 
  -9   9   5       72.81       62.14      9.54 o 
  -8   9   5        0.21       -4.42      4.42 o 
  -7   9   5       18.63       19.73      7.39 o 
  -6   9   5        0.04        6.95      4.30 o 
  -5   9   5        1.92       -4.38      4.52 o 
  -4   9   5        0.06        3.73      3.95 o 
  -3   9   5      167.25      160.78     12.63 o 
  -2   9   5       16.93       26.57      5.31 o 
  -1   9   5      214.02      203.41     11.56 o 
   0   9   5       27.93       27.70      5.35 o 
   1   9   5      102.10       84.88      7.97 o 
   2   9   5       86.31       73.62      7.62 o 
   3   9   5        1.78        0.24      4.31 o 
   4   9   5       42.44       28.08      6.02 o 
   5   9   5      212.14      213.62     13.02 o 
   6   9   5        0.25        4.29      5.34 o 
   7   9   5       64.19       70.95     10.21 o 
  -9  10   5        1.86        4.31      6.38 o 
  -8  10   5        4.76        4.34      4.55 o 
  -7  10   5        1.99        8.50      4.77 o 
  -6  10   5        0.02        3.93      4.59 o 
  -5  10   5       28.35       22.66      5.53 o 
  -4  10   5        1.29        3.58      4.67 o 
  -3  10   5      168.57      186.27     13.91 o 
  -2  10   5      168.50      162.98     11.08 o 
  -1  10   5       18.04       19.88      5.50 o 
   0  10   5      312.11      336.07     13.71 o 
   1  10   5      266.40      287.78     13.33 o 
   2  10   5        2.23        2.80      4.68 o 
   3  10   5      320.66      365.32     14.92 o 
   4  10   5      116.94      133.10     15.80 o 
   5  10   5       29.01       49.17      7.80 o 
   6  10   5      219.46      230.86     16.91 o 
  -7  11   5        6.89       13.44      5.62 o 
  -6  11   5       30.96       38.93      7.12 o 
  -5  11   5       85.04       90.25      8.90 o 
  -4  11   5       42.14       47.30      7.56 o 
  -3  11   5        3.81        7.28      6.22 o 
  -2  11   5       82.64      100.28      9.21 o 
  -1  11   5       43.82       45.57      8.25 o 
   0  11   5        3.10       10.81      7.72 o 
   1  11   5        0.71        9.50      5.32 o 
   2  11   5       19.45       22.73      6.13 o 
   3  11   5       12.45       28.13      6.66 o 
   4  11   5        8.03        2.52     11.12 o 
  -3  12   5      102.13      114.22     10.28 o 
  -2  12   5       75.17       70.64      8.76 o 
  -1  12   5        6.99        2.80     11.08 o 
 -15   0   6       10.07       10.30      9.33 o 
 -14   0   6       21.19       19.63      9.09 o 
 -13   0   6       17.50       20.47      5.54 o 
 -12   0   6        3.81        7.32      4.35 o 
 -11   0   6        5.28        1.82      3.41 o 
 -10   0   6        3.88        2.95      3.26 o 
  -9   0   6       98.21       96.87      8.00 o 
  -8   0   6      644.38      630.72     15.22 o 
  -7   0   6        3.42        4.29      3.88 o 
  -6   0   6       31.52       28.84      4.61 o 
  -5   0   6        1.71        5.45      2.54 o 
  -4   0   6      288.01      270.53     10.79 o 
  -3   0   6       32.96       27.41      4.06 o 
  -2   0   6        2.92        3.21      2.57 o 
  -1   0   6     1962.02     1980.86     39.22 o 
   0   0   6     1198.44     1154.51     25.82 o 
   1   0   6      174.11      171.37      8.83 o 
   2   0   6     4723.87     4642.32     57.86 o 
   3   0   6     3135.17     3178.21     53.58 o 
   4   0   6      149.66      143.74      5.85 o 
   5   0   6     2119.92     2074.71     36.00 o 
   6   0   6      430.70      436.04     12.97 o 
   7   0   6        3.64        6.23      4.33 o 
   8   0   6       16.72       10.52      5.04 o 
   9   0   6       74.18       72.95      9.03 o 
  10   0   6       21.37       19.15      6.31 o 
  11   0   6        1.73       -4.24      5.70 o 
 -15   1   6       48.88       54.58      9.00 o 
 -14   1   6       74.26       70.28      7.10 o 
 -13   1   6      158.62      168.53      9.45 o 
 -12   1   6      101.01      110.63      6.54 o 
 -11   1   6       13.26       10.30      2.95 o 
 -10   1   6      279.71      289.08      7.75 o 
  -9   1   6     1615.22     1573.84     22.56 o 
  -8   1   6      130.21      125.62      4.43 o 
  -7   1   6     2566.25     2468.89     42.04 o 
  -6   1   6      553.24      522.17     16.22 o 
  -5   1   6       20.82       25.13      2.10 o 
  -4   1   6      122.11      113.43      4.34 o 
  -3   1   6        0.41        0.01      1.17 o 
  -2   1   6       62.89       67.90      6.19 o 
  -1   1   6        0.64        2.14      1.75 o 
   0   1   6       35.75       38.74      2.90 o 
   1   1   6      386.74      386.53      7.08 o 
   2   1   6        1.98       -0.18      1.40 o 
   3   1   6     1059.90     1029.32     12.64 o 
   4   1   6      111.47      117.08      4.17 o 
   5   1   6     1131.05     1041.85     16.85 o 
   6   1   6      360.20      365.38      9.10 o 
   7   1   6        6.38        7.86      2.77 o 
   8   1   6      360.45      347.91     10.84 o 
   9   1   6       36.37       27.04      4.51 o 
  10   1   6        1.62        5.65      5.30 o 
  11   1   6       85.26       75.70     12.24 o 
 -15   2   6        6.68        3.19      6.43 o 
 -14   2   6       26.76       29.06      5.56 o 
 -13   2   6       28.34       25.95      7.42 o 
 -12   2   6       17.09       16.09      4.63 o 
 -11   2   6       44.88       46.85      4.67 o 
 -10   2   6       10.03        5.14      2.53 o 
  -9   2   6       70.31       77.51      7.70 o 
  -8   2   6       51.31       52.77      3.59 o 
  -7   2   6       10.01        7.02      3.17 o 
  -6   2   6      298.24      271.96      9.37 o 
  -5   2   6        9.79        4.75      2.47 o 
  -4   2   6      251.07      257.71      6.68 o 
  -3   2   6      113.77      115.60      5.26 o 
  -2   2   6        1.94        1.82      0.98 o 
  -1   2   6      571.32      590.82     11.84 o 
   0   2   6      656.07      667.33     10.65 o 
   1   2   6       47.15       56.44      3.44 o 
   2   2   6     1190.69     1183.40     15.91 o 
   3   2   6      189.51      167.89      4.31 o 
   4   2   6       11.04       11.74      2.09 o 
   5   2   6      728.56      720.67     16.98 o 
   6   2   6       39.14       37.07      6.26 o 
   7   2   6       80.16       79.53      6.17 o 
   8   2   6       16.71       14.52      4.03 o 
   9   2   6       10.88        9.32      4.79 o 
  10   2   6       46.03       51.00      5.79 o 
  11   2   6        0.48       -1.35      4.16 o 
 -15   3   6       15.82       20.65      6.04 o 
 -14   3   6        0.45        1.03      4.62 o 
 -13   3   6        5.65        4.64      4.10 o 
 -12   3   6        0.85        4.50      3.65 o 
 -11   3   6        4.29        4.30      3.64 o 
 -10   3   6        5.14        2.48      2.93 o 
  -9   3   6       26.60       21.96      3.45 o 
  -8   3   6      108.75      107.59     18.72 o 
  -7   3   6      228.70      205.42      6.84 o 
  -6   3   6       59.87       62.14      5.87 o 
  -5   3   6      676.33      650.77     10.69 o 
  -4   3   6      124.43      118.71      5.52 o 
  -3   3   6      191.60      183.03      5.01 o 
  -2   3   6       22.05       17.50      1.62 o 
  -1   3   6       24.33       21.47      2.43 o 
   0   3   6       27.41       28.58      3.10 o 
   1   3   6      268.51      262.97      6.78 o 
   2   3   6      263.74      260.32      6.59 o 
   3   3   6      648.46      646.76     10.91 o 
   4   3   6      622.05      626.16     12.95 o 
   5   3   6       45.66       42.11      4.31 o 
   6   3   6        4.93        9.45      2.98 o 
   7   3   6      115.56      111.15      7.07 o 
   8   3   6        0.89        7.15      4.72 o 
   9   3   6       47.76       50.15      5.80 o 
  10   3   6      114.62      133.55     14.79 o 
 -14   4   6        8.61       11.18      5.06 o 
 -13   4   6       17.35        8.81      4.70 o 
 -12   4   6        4.91        9.50      4.13 o 
 -11   4   6      135.90      127.21     14.21 o 
 -10   4   6       69.63       66.72      7.87 o 
  -9   4   6      251.66      228.26      7.85 o 
  -8   4   6      739.39      733.32     14.41 o 
  -7   4   6       44.17       44.60      4.13 o 
  -6   4   6      782.10      762.10     12.93 o 
  -5   4   6      430.96      432.84      7.29 o 
  -4   4   6      109.32      106.57      4.47 o 
  -3   4   6      393.09      379.47      7.35 o 
  -2   4   6        0.26       -0.61      1.23 o 
  -1   4   6        0.08       -1.35      1.35 o 
   0   4   6       63.07       60.64      3.29 o 
   1   4   6      104.87      105.93      3.99 o 
   2   4   6      258.19      231.80      6.15 o 
   3   4   6      275.35      246.89      8.21 o 
   4   4   6       37.44       40.10      4.81 o 
   5   4   6        0.23        1.46      2.58 o 
   6   4   6      319.73      314.84     16.15 o 
   7   4   6      270.24      276.77     10.85 o 
   8   4   6       15.91       22.70      4.32 o 
   9   4   6       29.32       29.93      5.03 o 
  10   4   6       98.72      109.88      9.12 o 
 -14   5   6       21.86       19.63      5.53 o 
 -13   5   6       16.22       13.42      5.00 o 
 -12   5   6        9.09        5.20      4.21 o 
 -11   5   6        0.22        2.92      5.09 o 
 -10   5   6      113.43      108.45      6.97 o 
  -9   5   6      164.40      174.15      8.71 o 
  -8   5   6       74.23       76.83      5.05 o 
  -7   5   6        9.69       13.53      4.66 o 
  -6   5   6      618.81      616.41     14.22 o 
  -5   5   6      801.88      762.92     12.35 o 
  -4   5   6       10.66        9.19      1.89 o 
  -3   5   6      249.86      232.45      5.22 o 
  -2   5   6      188.33      175.62      5.87 o 
  -1   5   6      270.76      274.59      5.96 o 
   0   5   6        7.60       13.90      2.24 o 
   1   5   6      665.51      662.56     13.73 o 
   2   5   6       78.39       74.69      6.38 o 
   3   5   6       46.62       52.16      4.87 o 
   4   5   6      217.13      203.00      7.08 o 
   5   5   6       92.21       83.96      5.01 o 
   6   5   6        3.07        4.24      3.05 o 
   7   5   6       51.62       52.50      5.46 o 
   8   5   6       55.38       55.75      5.82 o 
   9   5   6        9.72       20.06      4.92 o 
 -13   6   6        0.32        2.44      4.73 o 
 -12   6   6        5.25       -0.44      4.19 o 
 -11   6   6        1.77        5.78      4.12 o 
 -10   6   6       19.18       16.18      6.44 o 
  -9   6   6       23.37       18.45      4.10 o 
  -8   6   6       91.38       99.86      6.23 o 
  -7   6   6        0.01        3.41      2.79 o 
  -6   6   6      177.73      174.67      9.35 o 
  -5   6   6      149.54      154.84      9.04 o 
  -4   6   6       13.21       12.97      3.87 o 
  -3   6   6       92.64       88.62      6.97 o 
  -2   6   6       85.54       72.25      8.06 o 
  -1   6   6       42.65       39.45      7.19 o 
   0   6   6       78.84       64.18      6.32 o 
   1   6   6       68.18       69.24      6.70 o 
   2   6   6      144.95      118.78      9.74 o 
   3   6   6       25.04       16.44      4.55 o 
   4   6   6       82.19       73.13      9.21 o 
   5   6   6       27.56       21.19      3.49 o 
   6   6   6       93.81       81.39      6.11 o 
   7   6   6      139.01      148.16      8.06 o 
   8   6   6        8.76       16.83      4.51 o 
   9   6   6       84.85      107.14     11.46 o 
 -12   7   6        1.52        0.43      4.83 o 
 -11   7   6       10.37        7.87      4.60 o 
 -10   7   6        1.81        2.48      4.00 o 
  -9   7   6       19.71       12.82      4.18 o 
  -8   7   6        0.02       -1.52      3.22 o 
  -7   7   6       12.14       11.54      3.18 o 
  -6   7   6        0.15       -2.33      2.33 o 
  -5   7   6       22.96       22.47      3.30 o 
  -4   7   6        9.41       10.96      4.01 o 
  -3   7   6       28.68       23.55      4.66 o 
  -2   7   6       53.18       55.94      9.15 o 
  -1   7   6       93.09       76.63      7.82 o 
   0   7   6       24.11       17.72      4.67 o 
   1   7   6       56.10       63.09      6.76 o 
   2   7   6       30.37       35.66      5.53 o 
   3   7   6        6.12        6.68      4.27 o 
   4   7   6        1.73        0.94      4.06 o 
   5   7   6       66.04       70.82      7.91 o 
   6   7   6        1.34        1.64      4.61 o 
   7   7   6       76.71       83.93      8.85 o 
   8   7   6        4.12        8.53      6.80 o 
 -11   8   6       31.71       47.55      6.68 o 
 -10   8   6       33.89       34.64      5.83 o 
  -9   8   6       87.86       81.66      7.14 o 
  -8   8   6       74.14       80.12      6.15 o 
  -7   8   6       39.01       38.05      6.01 o 
  -6   8   6       27.91       41.20      6.01 o 
  -5   8   6       79.10       77.37      7.52 o 
  -4   8   6       13.93       12.81      4.33 o 
  -3   8   6        0.00       -0.24      3.52 o 
  -2   8   6        4.01        3.72      3.75 o 
  -1   8   6        1.73        2.18      3.60 o 
   0   8   6       16.87       14.64      4.52 o 
   1   8   6        0.48        6.90      4.12 o 
   2   8   6      105.26      110.11      8.98 o 
   3   8   6       39.12       45.64      6.46 o 
   4   8   6        0.98       -1.50      4.39 o 
   5   8   6       12.19       23.81      6.27 o 
   6   8   6       21.48       15.84     10.58 o 
   7   8   6        0.09       -1.94      5.83 o 
 -10   9   6        2.22       -2.07      5.85 o 
  -9   9   6       32.96       38.27      9.80 o 
  -8   9   6       32.28       31.50      6.45 o 
  -7   9   6        0.73       -0.77      5.10 o 
  -6   9   6      117.69      124.10     10.31 o 
  -5   9   6       11.77        4.74      4.58 o 
  -4   9   6       14.74       18.02      5.27 o 
  -3   9   6       12.20       20.09      5.10 o 
  -2   9   6       74.73       75.91      7.74 o 
  -1   9   6        0.02        1.06      4.07 o 
   0   9   6       10.41        8.72      6.11 o 
   1   9   6       91.40       94.54      8.60 o 
   2   9   6       21.54       27.44      5.91 o 
   3   9   6       26.83       24.10      5.98 o 
   4   9   6       99.07      112.60     10.12 o 
   5   9   6       56.45       63.09      8.51 o 
   6   9   6        1.44       -3.65      7.88 o 
  -8  10   6       57.59       44.94      8.85 o 
  -7  10   6        4.41        2.27      6.88 o 
  -6  10   6      129.77      134.29     16.57 o 
  -5  10   6       75.79       69.71      8.19 o 
  -4  10   6       15.26       16.66      5.30 o 
  -3  10   6       24.11       29.49      8.46 o 
  -2  10   6       53.71       58.31      7.51 o 
  -1  10   6        1.29        2.17      4.65 o 
   0  10   6        1.09        3.31      4.60 o 
   1  10   6        0.20        5.55      6.15 o 
   2  10   6        8.39        7.44      5.42 o 
   3  10   6       10.05        8.95     13.32 o 
   4  10   6        0.01        0.10      5.72 o 
  -5  11   6       14.63        2.94      6.72 o 
  -4  11   6       27.59       21.39      6.44 o 
  -3  11   6        0.46        2.00      5.21 o 
  -2  11   6       74.04       84.70      9.20 o 
  -1  11   6      105.76      113.83     10.27 o 
   0  11   6        1.24        3.74      5.74 o 
   1  11   6       95.29       81.03     13.09 o 
 -14   1   7        7.09        1.72      8.54 o 
 -13   1   7        9.16       15.09      5.48 o 
 -12   1   7        0.20        3.74      5.09 o 
 -11   1   7        0.35        1.32      6.12 o 
 -10   1   7       32.31       33.45      3.96 o 
  -9   1   7       13.97        9.10      2.73 o 
  -8   1   7       25.13       25.21      2.69 o 
  -7   1   7        5.04        1.23      1.90 o 
  -6   1   7        5.28        7.19      1.68 o 
  -5   1   7       53.64       57.56      3.59 o 
  -4   1   7      111.01      104.18      4.22 o 
  -3   1   7        8.13        4.69      1.93 o 
  -2   1   7      238.46      237.18      6.59 o 
  -1   1   7        0.18       -1.53      1.91 o 
   0   1   7       77.40       71.32      4.70 o 
   1   1   7        7.50        5.08      1.24 o 
   2   1   7       13.51       15.06      2.52 o 
   3   1   7       76.31       75.65      3.30 o 
   4   1   7        6.99        8.81      2.10 o 
   5   1   7        0.00       -2.02      2.02 o 
   6   1   7       83.96       92.14      7.15 o 
   7   1   7       73.15       77.66      5.43 o 
   8   1   7        0.37       -2.99      2.99 o 
   9   1   7      102.22      109.52      7.70 o 
 -14   2   7       12.80       12.10      6.08 o 
 -13   2   7        7.42        7.63      5.40 o 
 -12   2   7        2.63        5.92      4.58 o 
 -11   2   7        6.94        4.87      3.26 o 
 -10   2   7        0.19       -0.86      2.65 o 
  -9   2   7       52.42       55.41      4.24 o 
  -8   2   7        0.04       -1.92      2.95 o 
  -7   2   7       41.20       45.74      7.82 o 
  -6   2   7      113.62      110.90      4.03 o 
  -5   2   7      189.34      176.22      4.51 o 
  -4   2   7      343.77      348.93      8.58 o 
  -3   2   7      113.07      109.88      6.18 o 
  -2   2   7     1970.32     1905.49     27.48 o 
  -1   2   7      937.08      954.52     16.50 o 
   0   2   7       32.20       29.59      2.69 o 
   1   2   7     1410.42     1344.08     19.06 o 
   2   2   7       65.79       58.08      4.77 o 
   3   2   7       68.41       55.65      6.21 o 
   4   2   7        1.22        0.89      2.50 o 
   5   2   7       47.80       58.22      6.73 o 
   6   2   7       22.78       24.66      4.10 o 
   7   2   7        8.33        5.27      3.07 o 
   8   2   7       73.31       76.96      5.61 o 
   9   2   7       30.31       34.65      5.49 o 
 -14   3   7        3.70       -1.22      5.64 o 
 -13   3   7       58.80       70.72      8.26 o 
 -12   3   7        1.38        6.34      4.09 o 
 -11   3   7       47.06       55.44      5.44 o 
 -10   3   7       17.92       24.62      4.97 o 
  -9   3   7        5.82        6.14      2.47 o 
  -8   3   7        9.37       16.30      4.37 o 
  -7   3   7       85.48       92.12      7.28 o 
  -6   3   7       19.89       12.92      2.88 o 
  -5   3   7      160.81      164.48      6.25 o 
  -4   3   7       19.39       21.28      3.11 o 
  -3   3   7       60.75       55.52      3.21 o 
  -2   3   7      360.55      358.14      8.34 o 
  -1   3   7       18.89       20.27      2.58 o 
   0   3   7      153.53      147.72      6.23 o 
   1   3   7      247.62      249.88     18.17 o 
   2   3   7        2.37        1.97      3.72 o 
   3   3   7      224.24      186.38      9.78 o 
   4   3   7        0.02       -3.60      3.60 o 
   5   3   7        0.26       -1.87      2.50 o 
   6   3   7       38.57       46.13      4.83 o 
   7   3   7      132.50      137.72      9.50 o 
   8   3   7        7.49       13.22      5.68 o 
   9   3   7      115.62      118.57      9.25 o 
 -14   4   7       15.07       32.33      7.64 o 
 -13   4   7        6.10        0.14      5.38 o 
 -12   4   7       11.73       15.58      4.48 o 
 -11   4   7       35.96       41.21      5.11 o 
 -10   4   7        7.00       16.22      3.69 o 
  -9   4   7       68.98       70.40      6.46 o 
  -8   4   7       37.30       39.90      8.30 o 
  -7   4   7       20.11       21.60      3.67 o 
  -6   4   7       20.46       25.71      3.39 o 
  -5   4   7        1.76        0.30      2.35 o 
  -4   4   7      301.23      297.08      8.45 o 
  -3   4   7        6.65        3.47      2.70 o 
  -2   4   7      315.41      283.34      8.40 o 
  -1   4   7      648.50      636.90     16.85 o 
   0   4   7       22.79       18.64      3.60 o 
   1   4   7      718.94      640.92     15.95 o 
   2   4   7        4.42        4.19      3.06 o 
   3   4   7        4.53        1.78      3.62 o 
   4   4   7       45.11       47.72      5.28 o 
   5   4   7       25.08       21.70      5.43 o 
   6   4   7        0.08       -3.99      3.99 o 
   7   4   7       38.29       42.79      5.96 o 
   8   4   7        0.59        6.89     10.15 o 
   9   4   7       54.86       51.51     13.69 o 
 -13   5   7       41.10       35.13      6.22 o 
 -12   5   7        0.60        4.03      4.24 o 
 -11   5   7       46.59       43.45      5.55 o 
 -10   5   7        0.01       -1.41      3.55 o 
  -9   5   7       34.28       36.90      7.78 o 
  -8   5   7        9.45       13.68      5.01 o 
  -7   5   7        1.10        4.70      2.79 o 
  -6   5   7      172.68      175.72      7.12 o 
  -5   5   7       15.18       14.15      3.06 o 
  -4   5   7      178.05      176.49      6.81 o 
  -3   5   7      465.69      471.62     11.06 o 
  -2   5   7      150.69      144.20      6.58 o 
  -1   5   7      535.15      543.78     12.31 o 
   0   5   7      181.63      183.47      7.30 o 
   1   5   7       50.66       50.37      4.79 o 
   2   5   7       37.27       39.99      4.77 o 
   3   5   7      142.46      133.73      7.66 o 
   4   5   7        6.58        7.88      5.81 o 
   5   5   7       88.28      106.57      9.03 o 
   6   5   7      200.58      216.18     12.12 o 
   7   5   7        5.52        9.38      5.25 o 
   8   5   7       74.32       80.20     11.63 o 
 -12   6   7      125.15      132.26      9.11 o 
 -11   6   7       49.92       58.05      6.38 o 
 -10   6   7      190.46      184.07      9.01 o 
  -9   6   7      241.95      227.73      8.77 o 
  -8   6   7        1.25        1.72      2.97 o 
  -7   6   7      259.00      259.23     11.06 o 
  -6   6   7      169.47      180.29      9.76 o 
  -5   6   7       67.12       67.94      6.83 o 
  -4   6   7       72.05       69.72      7.18 o 
  -3   6   7      215.21      205.64      9.85 o 
  -2   6   7      227.46      231.56     13.09 o 
  -1   6   7        0.20       -0.96      3.56 o 
   0   6   7      111.80      133.52     14.79 o 
   1   6   7       25.62       28.67      7.16 o 
   2   6   7        6.14       -0.60      3.69 o 
   3   6   7       20.99       20.26      5.42 o 
   4   6   7       11.09       12.34      5.52 o 
   5   6   7        5.06       16.24      5.31 o 
   6   6   7       84.41      109.21      9.90 o 
   7   6   7      112.89      122.79     15.88 o 
 -11   7   7        9.33       12.63      8.45 o 
 -10   7   7        1.23       -2.11      4.17 o 
  -9   7   7       40.70       36.78      5.28 o 
  -8   7   7        9.55        8.05      3.46 o 
  -7   7   7       24.63       18.80      3.60 o 
  -6   7   7       81.92       77.97      4.91 o 
  -5   7   7       82.01       68.21      7.21 o 
  -4   7   7      138.27      144.65      9.96 o 
  -3   7   7      435.57      411.15     18.09 o 
  -2   7   7       61.37       54.77      6.88 o 
  -1   7   7      494.58      466.63     23.32 o 
   0   7   7      220.95      219.09     11.06 o 
   1   7   7       28.83       26.86      5.30 o 
   2   7   7       89.51      112.33      9.14 o 
   3   7   7      149.52      173.91     11.35 o 
   4   7   7        1.35        1.77      4.69 o 
   5   7   7      166.00      183.86     12.97 o 
   6   7   7      286.25      322.78     17.54 o 
 -10   8   7      121.85      120.51      9.15 o 
  -9   8   7      205.40      189.06     11.45 o 
  -8   8   7        0.08        0.57      3.40 o 
  -7   8   7      232.98      240.46     13.26 o 
  -6   8   7       65.82       48.15      6.79 o 
  -5   8   7       25.34       16.83      5.14 o 
  -4   8   7       11.60       10.00      4.50 o 
  -3   8   7      200.10      185.13     16.58 o 
  -2   8   7       19.96       17.27      6.07 o 
  -1   8   7       23.95       25.08      7.37 o 
   0   8   7        5.04        8.75      4.66 o 
   1   8   7       26.18       28.07      5.92 o 
   2   8   7       31.40       28.46      6.16 o 
   3   8   7       90.21       88.69      8.97 o 
   4   8   7       46.46       39.00     11.63 o 
   5   8   7       14.47       11.81      7.15 o 
  -8   9   7        6.15        9.82      6.33 o 
  -7   9   7       30.69       30.30      8.05 o 
  -6   9   7        1.69       -0.09      4.47 o 
  -5   9   7      223.61      195.87     12.49 o 
  -4   9   7       27.93       29.24      6.21 o 
  -3   9   7       77.25       70.33      8.26 o 
  -2   9   7       46.30       56.27      7.55 o 
  -1   9   7       32.59       41.36      7.36 o 
   0   9   7       45.46       37.54     11.40 o 
   1   9   7        2.10        2.23      4.79 o 
   2   9   7      139.66      144.78     11.20 o 
   3   9   7       43.04       38.80      8.48 o 
  -6  10   7        1.46        4.92      6.21 o 
  -5  10   7       29.22       40.87     11.09 o 
  -4  10   7       38.43       28.65      8.03 o 
  -3  10   7        0.05        0.99      6.25 o 
  -2  10   7      152.15      137.48     13.32 o 
  -1  10   7      174.48      184.08     15.35 o 
   0  10   7       57.22       62.41     10.42 o 
   1  10   7      221.30      258.79     25.03 o 
 -13   0   8        6.50        8.48      7.88 o 
 -12   0   8       15.92       20.72      7.63 o 
 -11   0   8      107.50      121.55     11.88 o 
 -10   0   8      122.98      125.80     11.15 o 
  -9   0   8      176.01      143.85      9.94 o 
  -8   0   8       27.88       33.93      5.33 o 
  -7   0   8       53.97       58.09      6.36 o 
  -6   0   8       83.56       88.47     12.85 o 
  -5   0   8      844.90      803.97     34.54 o 
  -4   0   8       43.08       43.39     10.79 o 
  -3   0   8     1291.78     1269.95     46.54 o 
  -2   0   8      156.02      156.49     16.91 o 
  -1   0   8      180.12      193.83     10.13 o 
   0   0   8     1089.18     1088.15     29.81 o 
   1   0   8      625.39      623.02     19.48 o 
   2   0   8       99.57       96.51      8.92 o 
   3   0   8      968.50      953.59     35.21 o 
   4   0   8      127.03      149.44     11.84 o 
   5   0   8       59.50       58.66      8.73 o 
   6   0   8      183.32      180.09     22.42 o 
   7   0   8       20.35       22.66     12.12 o 
 -13   1   8        6.83       14.90      5.70 o 
 -12   1   8      157.52      166.76      9.97 o 
 -11   1   8      285.77      253.53     10.49 o 
 -10   1   8      144.21      142.57      9.45 o 
  -9   1   8      387.78      375.38     11.04 o 
  -8   1   8      196.54      226.75     12.36 o 
  -7   1   8       55.08       57.46      5.31 o 
  -6   1   8      556.65      544.89     13.45 o 
  -5   1   8       27.70       28.28      5.91 o 
  -4   1   8       99.42      103.21      6.85 o 
  -3   1   8      318.55      297.19     10.18 o 
  -2   1   8        1.82        2.74      3.11 o 
  -1   1   8       28.24       32.22      4.56 o 
   0   1   8        4.93        2.57      3.29 o 
   1   1   8        0.15        1.51      2.72 o 
   2   1   8       64.88       65.79      5.52 o 
   3   1   8       65.69       66.18      4.32 o 
   4   1   8      120.04      126.80      6.64 o 
   5   1   8       41.28       32.38      6.07 o 
   6   1   8      314.88      291.91     10.18 o 
   7   1   8       25.89       33.82      5.88 o 
   8   1   8        7.76        4.82      5.19 o 
 -13   2   8       14.59       20.67      6.06 o 
 -12   2   8        3.06        0.26      4.37 o 
 -11   2   8        0.45        1.26      3.81 o 
 -10   2   8        5.65       12.94      3.77 o 
  -9   2   8       22.93       18.22      5.45 o 
  -8   2   8       61.39       73.15      7.13 o 
  -7   2   8       62.88       63.15      5.60 o 
  -6   2   8       29.49       35.25      4.72 o 
  -5   2   8      401.39      400.63      9.97 o 
  -4   2   8        7.35        1.64      2.57 o 
  -3   2   8      433.83      411.07     12.37 o 
  -2   2   8       80.58       80.21      8.14 o 
  -1   2   8       64.26       79.81      6.69 o 
   0   2   8       53.94       49.80      5.79 o 
   1   2   8      263.46      263.90      7.71 o 
   2   2   8        0.22       -2.18      2.18 o 
   3   2   8      655.18      611.13     13.67 o 
   4   2   8       11.50       17.37      5.68 o 
   5   2   8      113.84      108.85      8.76 o 
   6   2   8      147.43      165.91     14.55 o 
   7   2   8       33.95       35.84      5.75 o 
   8   2   8       11.72        1.85      4.71 o 
 -13   3   8        0.23        3.38      5.38 o 
 -12   3   8       10.05       14.23      5.36 o 
 -11   3   8        0.69        5.92      3.93 o 
 -10   3   8       10.74       16.10      3.87 o 
  -9   3   8        1.57        6.42      5.82 o 
  -8   3   8        4.51        4.67      3.27 o 
  -7   3   8       46.76       52.71      4.66 o 
  -6   3   8       61.04       64.46      7.82 o 
  -5   3   8        0.05        4.92      2.61 o 
  -4   3   8       81.61       84.09      5.42 o 
  -3   3   8        8.81       10.06      3.04 o 
  -2   3   8       56.50       62.74      4.98 o 
  -1   3   8      128.08      142.41      7.17 o 
   0   3   8       16.97       19.49      4.52 o 
   1   3   8      373.37      367.91     14.03 o 
   2   3   8      202.69      220.78     10.71 o 
   3   3   8       57.90       55.86      6.92 o 
   4   3   8      297.54      328.05     13.30 o 
   5   3   8      232.78      235.40     12.81 o 
   6   3   8       52.26       59.21      8.13 o 
   7   3   8      160.16      190.00     10.63 o 
 -12   4   8        3.55        1.71      4.88 o 
 -11   4   8      117.70      115.00      8.47 o 
 -10   4   8      118.91      119.99      7.36 o 
  -9   4   8        1.64       -1.82      5.94 o 
  -8   4   8      162.78      152.87      7.50 o 
  -7   4   8      142.22      135.77      7.24 o 
  -6   4   8       10.66        9.07      2.96 o 
  -5   4   8       81.60       87.02      5.74 o 
  -4   4   8        2.21       -0.95      3.62 o 
  -3   4   8       24.35       29.90      3.86 o 
  -2   4   8        5.91        8.04      3.19 o 
  -1   4   8       90.37       99.49      6.29 o 
   0   4   8      144.51      152.84      7.59 o 
   1   4   8        8.06        8.18      3.57 o 
   2   4   8        5.32        2.65      3.42 o 
   3   4   8       59.59       56.33      5.89 o 
   4   4   8       18.17       15.88      4.55 o 
   5   4   8      135.04      127.59     10.12 o 
   6   4   8       45.78       48.70      8.38 o 
   7   4   8       44.79       46.54      8.75 o 
 -12   5   8       28.00       26.18      6.17 o 
 -11   5   8        7.43       12.06      5.04 o 
 -10   5   8        0.09        1.27      6.36 o 
  -9   5   8       41.59       36.83      6.69 o 
  -8   5   8       47.22       54.94      6.35 o 
  -7   5   8        0.51       -0.68      3.49 o 
  -6   5   8        3.88        1.47      3.45 o 
  -5   5   8       19.33       20.98      5.08 o 
  -4   5   8       82.43       72.22      6.91 o 
  -3   5   8        1.84        0.87      3.56 o 
  -2   5   8      336.20      317.22     15.30 o 
  -1   5   8      131.91      145.67     11.14 o 
   0   5   8        1.78       -0.01      3.67 o 
   1   5   8      141.63      155.63     10.06 o 
   2   5   8      482.94      480.03     15.88 o 
   3   5   8       70.46       65.28      7.54 o 
   4   5   8      188.73      197.34     12.37 o 
   5   5   8      294.05      313.99     48.11 o 
   6   5   8        6.94        7.73      6.45 o 
 -11   6   8       30.64       32.10      8.06 o 
 -10   6   8       14.38       14.06      5.00 o 
  -9   6   8        0.31       -2.64      4.03 o 
  -8   6   8       40.43       43.69      6.26 o 
  -7   6   8       47.89       45.72      6.30 o 
  -6   6   8        0.55       -2.50      3.56 o 
  -5   6   8       35.45       34.59      5.44 o 
  -4   6   8        3.05        2.23      3.84 o 
  -3   6   8       15.10       18.01      4.72 o 
  -2   6   8       20.24       18.50      4.78 o 
  -1   6   8       30.96       19.67      5.04 o 
   0   6   8        5.14       -2.72      3.53 o 
   1   6   8        5.31       -0.28      4.22 o 
   2   6   8        0.15       -1.52      4.26 o 
   3   6   8        2.95        8.47      4.88 o 
   4   6   8        2.92       -1.85      4.63 o 
   5   6   8       78.83       90.16     10.97 o 
 -10   7   8        7.47        7.22      4.49 o 
  -9   7   8        1.12        3.21      5.53 o 
  -8   7   8        0.11        3.88      7.51 o 
  -7   7   8        1.10        3.10      4.24 o 
  -6   7   8        0.49        0.60      5.08 o 
  -5   7   8       21.89       21.06      5.19 o 
  -4   7   8       41.05       48.96      6.51 o 
  -3   7   8        1.59        3.72      4.73 o 
  -2   7   8       43.74       47.31      6.61 o 
  -1   7   8       16.36       13.90      4.99 o 
   0   7   8        0.39        4.87      4.55 o 
   1   7   8        0.08        5.11      4.47 o 
   2   7   8        0.18        4.29      4.83 o 
   3   7   8        9.00       10.81     10.66 o 
   4   7   8       19.06       31.29      8.35 o 
  -8   8   8       37.59       42.20     11.76 o 
  -7   8   8        0.03       -4.85      5.14 o 
  -6   8   8        0.01        6.56      5.34 o 
  -5   8   8        7.07       -0.21      4.39 o 
  -4   8   8        0.82        6.06      5.14 o 
  -3   8   8       17.85       18.51      5.44 o 
  -2   8   8        5.47        8.18      4.83 o 
  -1   8   8       47.38       62.98      7.58 o 
   0   8   8       37.76       44.81      8.35 o 
   1   8   8        0.08        3.24      6.04 o 
   2   8   8        0.47        2.72      5.94 o 
  -5   9   8        4.78        3.15      5.88 o 
  -4   9   8        0.51       -1.84      5.73 o 
  -3   9   8        0.02       -2.05      5.94 o 
  -2   9   8        8.79        7.45      6.51 o 
  -1   9   8       38.35       39.65      8.62 o 
   0   9   8        0.10       -2.69      5.62 o 
 -12   1   9       22.51       28.93      5.94 o 
 -11   1   9        0.66        3.69      4.21 o 
 -10   1   9        9.33        6.77      5.39 o 
  -9   1   9        2.43        3.00      2.51 o 
  -8   1   9        7.09        4.67      3.35 o 
  -7   1   9       29.31       35.96      4.63 o 
  -6   1   9       18.58       26.49      4.10 o 
  -5   1   9       20.82       22.42      4.62 o 
  -4   1   9       62.73       75.91      9.09 o 
  -3   1   9        1.61        4.28      4.99 o 
  -2   1   9        6.22        6.46      5.01 o 
  -1   1   9       36.97       49.08      7.96 o 
   0   1   9        1.66       -4.92      5.00 o 
   1   1   9       19.25       20.33      6.93 o 
   2   1   9        3.91        8.24      6.33 o 
   3   1   9       17.28       32.45      8.26 o 
   4   1   9       60.65       69.50     11.09 o 
   5   1   9        8.31       17.75      8.27 o 
   6   1   9       17.10       31.51     13.82 o 
 -12   2   9        9.47       13.29      5.09 o 
 -11   2   9        0.32        0.73      5.57 o 
 -10   2   9       11.15       11.99      3.44 o 
  -9   2   9        4.65        2.86      3.54 o 
  -8   2   9       17.52       21.75      4.96 o 
  -7   2   9       84.69       87.35      6.93 o 
  -6   2   9       19.91       21.23      4.95 o 
  -5   2   9      226.47      228.50      9.75 o 
  -4   2   9      312.26      317.44     18.67 o 
  -3   2   9       83.55       86.97      7.02 o 
  -2   2   9      137.88      136.03     28.78 o 
  -1   2   9      178.27      179.64     13.57 o 
   0   2   9        6.08        6.14      6.03 o 
   1   2   9        0.44        2.72      5.67 o 
   2   2   9        6.79        2.53      6.40 o 
   3   2   9       20.92       30.75      8.38 o 
   4   2   9        0.24        1.02      6.75 o 
   5   2   9       60.77       44.49     15.33 o 
 -11   3   9        5.33       12.06      4.64 o 
 -10   3   9       45.49       60.87      8.36 o 
  -9   3   9       11.98       12.87      8.00 o 
  -8   3   9       56.31       51.47      7.45 o 
  -7   3   9       23.46       27.51      4.70 o 
  -6   3   9        2.20        1.27      3.32 o 
  -5   3   9       65.51       63.76     15.94 o 
  -4   3   9       72.77       71.00      6.52 o 
  -3   3   9        1.47       -0.81      3.38 o 
  -2   3   9      136.29      151.77      9.31 o 
  -1   3   9      204.84      196.45      9.67 o 
   0   3   9       96.47       85.39      9.94 o 
   1   3   9       50.57       48.91      9.88 o 
   2   3   9        1.82        2.98      5.95 o 
   3   3   9        2.19        8.23      9.82 o 
   4   3   9       44.58       29.33     13.69 o 
 -11   4   9       20.85       28.84      9.45 o 
 -10   4   9        0.21        1.33      6.54 o 
  -9   4   9        0.02        3.06      4.84 o 
  -8   4   9        8.93        2.15      4.57 o 
  -7   4   9       13.99       18.91      5.70 o 
  -6   4   9       42.12       47.31      7.24 o 
  -5   4   9        0.41        7.62      4.79 o 
  -4   4   9       70.21       67.36     12.00 o 
  -3   4   9      196.82      192.80     12.11 o 
  -2   4   9       57.38       54.46      8.03 o 
  -1   4   9       92.44       90.16     14.42 o 
   0   4   9       62.50       70.37      9.11 o 
   1   4   9        1.18       -2.71      6.16 o 
   2   4   9       91.45       90.08      8.55 o 
   3   4   9        9.06        6.54      5.36 o 
   4   4   9        3.83        2.24      6.54 o 
 -10   5   9       16.45       13.57      8.24 o 
  -9   5   9        0.17        4.00      7.03 o 
  -8   5   9       29.20       30.91      7.13 o 
  -7   5   9       10.28       10.63      5.76 o 
  -6   5   9       33.80       35.63      6.97 o 
  -5   5   9       79.26       81.00      9.43 o 
  -4   5   9        2.58       12.32      5.74 o 
  -3   5   9       28.64       44.62      9.21 o 
  -2   5   9      131.31      142.23     12.35 o 
  -1   5   9      143.93      124.65      9.47 o 
   0   5   9      168.28      173.13     11.30 o 
   1   5   9      195.11      228.78     14.53 o 
   2   5   9        0.13       -3.25      5.11 o 
   3   5   9      187.91      226.25     15.80 o 
   4   5   9       55.36       74.74     10.21 o 
  -9   6   9       76.39       97.19     14.54 o 
  -8   6   9       91.44       97.07     14.18 o 
  -7   6   9        9.97       18.66      8.73 o 
  -6   6   9       41.23       47.56      8.50 o 
  -5   6   9      178.84      180.53     14.18 o 
  -4   6   9       94.04       66.53     14.79 o 
  -3   6   9      199.34      207.46     12.26 o 
  -2   6   9       57.59       66.11     14.10 o 
  -1   6   9       68.23       48.60      8.54 o 
   0   6   9       63.36       51.21      8.40 o 
   1   6   9       10.14       14.02      6.46 o 
   2   6   9       60.80       53.27      9.06 o 
  -7   7   9        0.14        1.33      7.63 o 
  -6   7   9       51.64       53.32     12.00 o 
  -5   7   9       40.13       39.27     10.91 o 
  -4   7   9        4.22        2.84      5.44 o 
  -3   7   9       65.74       68.50      9.34 o 
  -2   7   9       42.47       52.80      8.74 o 
  -1   7   9       21.42       22.80      6.90 o 
   0   7   9      140.92      151.90     13.37 o 
   1   7   9      217.35      236.19     16.82 o 
 -10   0  10       17.03       19.34      5.42 o 
  -9   0  10        1.73       14.26      4.61 o 
  -8   0  10       68.56       82.51      7.22 o 
  -7   0  10      172.96      205.83     10.10 o 
  -6   0  10       16.86       16.48      9.45 o 
  -5   0  10      176.07      218.38     22.66 o 
  -4   0  10      124.74      180.82     20.72 o 
  -3   0  10       59.74       88.11     15.15 o 
  -2   0  10      328.14      378.96     25.81 o 
  -1   0  10       27.94       36.60     12.00 o 
   0   0  10       96.38      110.53     17.57 o 
   1   0  10       71.82       97.68     16.97 o 
   2   0  10       57.89       70.65     15.15 o 
   3   0  10       44.79       57.81     15.51 o 
 -10   1  10        1.82       12.46      4.50 o 
  -9   1  10       68.87       68.25      6.80 o 
  -8   1  10      112.31      129.35      8.98 o 
  -7   1  10       59.83       56.19      5.91 o 
  -6   1  10      169.61      175.87      9.26 o 
  -5   1  10      412.85      437.49     13.52 o 
  -4   1  10        1.70        6.90     10.42 o 
  -3   1  10       78.05       89.93     10.52 o 
  -2   1  10       20.30       24.10      7.57 o 
  -1   1  10       73.14       93.99     12.42 o 
   0   1  10       55.87       68.53     10.18 o 
   1   1  10        4.16       10.77      6.92 o 
   2   1  10        3.23        7.23      7.28 o 
   3   1  10        7.71        6.70      7.76 o 
 -10   2  10        8.80       17.09      7.27 o 
  -9   2  10        6.84        3.16      4.89 o 
  -8   2  10       12.84       19.72     12.60 o 
  -7   2  10       70.97       81.50     12.12 o 
  -6   2  10        1.76        9.67      5.29 o 
  -5   2  10       80.56       83.65      7.43 o 
  -4   2  10       88.84       92.70      7.66 o 
  -3   2  10        0.56        9.96      5.07 o 
  -2   2  10       89.72      114.85     12.66 o 
  -1   2  10       97.16      104.67     11.53 o 
   0   2  10       64.00       77.10     10.61 o 
   1   2  10       48.47       77.85     22.48 o 
   2   2  10       16.36       13.69     11.39 o 
  -9   3  10        0.01       -5.82      5.82 o 
  -8   3  10       13.08       18.95      5.99 o 
  -7   3  10       22.65       11.29      8.24 o 
  -6   3  10       39.13       30.99      6.78 o 
  -5   3  10       41.80       47.23      7.62 o 
  -4   3  10       35.22       36.51      7.01 o 
  -3   3  10      175.41      197.51     21.57 o 
  -2   3  10       26.73       29.01      7.45 o 
  -1   3  10      126.86      138.62     18.00 o 
   0   3  10       62.97       75.31     11.51 o 
   1   3  10        7.17        9.09      7.51 o 
  -8   4  10        1.22        9.70      6.91 o 
  -7   4  10        0.02       -5.57      5.57 o 
  -6   4  10       38.01       51.26     10.18 o 
  -5   4  10       10.14       20.55      6.29 o 
  -4   4  10       74.24       66.07      8.96 o 
  -3   4  10       38.75       39.47      7.65 o 
  -2   4  10       12.18       15.29      6.19 o 
  -1   4  10       41.48       54.05     11.27 o 
   0   4  10       10.21        8.60      8.00 o 
   1   4  10        8.27        7.15      7.76 o 
  -7   5  10        2.10        2.54      7.15 o 
  -6   5  10        8.21       12.24      7.27 o 
  -5   5  10       15.90       26.90      8.85 o 
  -4   5  10      152.96      200.93     19.27 o 
  -3   5  10       35.54       50.17     11.15 o 
  -2   5  10       34.12       17.94      8.85 o 
  -1   5  10      244.64      238.14     19.39 o 
  -5   1  11        3.27       12.94      9.15 o 
  -4   1  11        0.03        6.47      4.57 o 
  -3   1  11        4.38       16.72      9.82 o 
                                                 
